# Supplementary material for: Review of the genera Anelaphinis Kolbe, 1892 and Atrichelaphinis Kraatz, 1898 (Coleoptera, Scarabaeidae, Cetoniinae)
Source: Zookeys. 2015 Feb 16;(482):91–142. doi: 10.3897/zookeys.482.8343 (PMC4337222; doi:10.3897/zookeys.482.8343)
Supplement: XML Treatment for Atrichelaphinis s. l. [file zookeys.482.8343-treatment1.xml]

<!DOCTYPE tp:taxon-treatment
  PUBLIC "-//TaxonX//DTD Taxonomic Treatment Publishing DTD v0 20100105//EN" "tax-treatment-NSO.dtd">
<tp:taxon-treatment xmlns:tp="http://www.plazi.org/taxpub"><tp:treatment-meta><kwd-group><label>Taxon classification</label><kwd><named-content content-type="kingdom">Animalia</named-content></kwd><kwd><named-content content-type="order">Coleoptera</named-content></kwd><kwd><named-content content-type="family">Scarabaeidae</named-content></kwd></kwd-group><mixed-citation publication-type="journal"><person-group><name><surname>Rojkoff</surname><given-names>Sébastien</given-names></name><name><surname>Perissinotto</surname><given-names>Renzo</given-names></name></person-group><article-title>Review of the genera <italic><tp:taxon-name><tp:taxon-name-part taxon-name-part-type="genus">Anelaphinis</tp:taxon-name-part></tp:taxon-name></italic> Kolbe, 1892 and <italic><tp:taxon-name><tp:taxon-name-part taxon-name-part-type="genus">Atrichelaphinis</tp:taxon-name-part></tp:taxon-name></italic> Kraatz, 1898 (<tp:taxon-name><tp:taxon-name-part taxon-name-part-type="order">Coleoptera</tp:taxon-name-part></tp:taxon-name>, <tp:taxon-name><tp:taxon-name-part taxon-name-part-type="family">Scarabaeidae</tp:taxon-name-part></tp:taxon-name>, <tp:taxon-name><tp:taxon-name-part taxon-name-part-type="subfamily">Cetoniinae</tp:taxon-name-part></tp:taxon-name>)</article-title><source>Zookeys</source><day>16</day><month>2</month><year>2015</year><volume>2015</volume><issue>482</issue><fpage>91</fpage><lpage>142</lpage><pub-id pub-id-type="doi">10.3897/zookeys.482.8343</pub-id></mixed-citation></tp:treatment-meta><tp:nomenclature><tp:taxon-name>
                        <tp:taxon-name-part taxon-name-part-type="genus">Atrichelaphinis</tp:taxon-name-part>
                        <tp:taxon-name-part taxon-name-part-type="sensu">s. l.</tp:taxon-name-part>
                    </tp:taxon-name><tp:taxon-authority>Kraatz, 1898</tp:taxon-authority></tp:nomenclature><tp:treatment-sec sec-type="Generic characters"><title>Generic characters.</title><p>Clypeus rectangular; antennal club longer in male than in female; pronotum sub-octogonal, anterior border convex with or without projection, posterior <!--PageBreak-->border largely convex, more or less bisinuate, posterior angles not acute; scutellum longer than wide, apex from more or less acute to slightly dull; elytra tricostate; mesosternal apophysis tansverse; male abdomen concave with a median depression; protibia bi- or tridentate, meso- and metatibias with transverse carina on external side, metatibia widened and thickened at apex; aedeagus with parameres fused, except at apex, internal sac without sclerite; female genitalia (Figure <xref ref-type="fig" rid="F2">2</xref>) exhibiting regression of tergite and retention of epipleurite IX as dorsopleurite, showing articulation on simplified gonopod, with gonopod composed of coxosubcoxite IX made of partial fusion of coxite and subcoxite.</p><fig id="F2" position="float" orientation="portrait"><label>Figure 2.</label><caption><p><tp:taxon-name><tp:taxon-name-part taxon-name-part-type="genus">Atrichelaphinis</tp:taxon-name-part> (<tp:taxon-name-part taxon-name-part-type="subgenus">Eugeaphinis</tp:taxon-name-part>) <tp:taxon-name-part taxon-name-part-type="species">deplanata</tp:taxon-name-part></tp:taxon-name> (Moser, 1907). Female genitalia (EPL IX: epipleurite IX; CSC IX: coxosubcoxite IX) (Scale bar = 1 mm).</p></caption><graphic xmlns:xlink="http://www.w3.org/1999/xlink" xlink:href="zookeys-482-091-g002.jpg" position="float" orientation="portrait" xlink:type="simple" id="oo_38512.jpg"/></fig></tp:treatment-sec></tp:taxon-treatment>
