# Supplementary material for: Review of the genera Anelaphinis Kolbe, 1892 and Atrichelaphinis Kraatz, 1898 (Coleoptera, Scarabaeidae, Cetoniinae)
Source: Zookeys. 2015 Feb 16;(482):91–142. doi: 10.3897/zookeys.482.8343 (PMC4337222; doi:10.3897/zookeys.482.8343)
Supplement: XML Treatment for Atrichelaphinis (Atrichelaphinis) [file zookeys.482.8343-treatment2.xml]

<!DOCTYPE tp:taxon-treatment
  PUBLIC "-//TaxonX//DTD Taxonomic Treatment Publishing DTD v0 20100105//EN" "tax-treatment-NSO.dtd">
<tp:taxon-treatment xmlns:tp="http://www.plazi.org/taxpub"><tp:treatment-meta><kwd-group><label>Taxon classification</label><kwd><named-content content-type="kingdom">Animalia</named-content></kwd><kwd><named-content content-type="order">Coleoptera</named-content></kwd><kwd><named-content content-type="family">Scarabaeidae</named-content></kwd></kwd-group><mixed-citation publication-type="journal"><person-group><name><surname>Rojkoff</surname><given-names>Sébastien</given-names></name><name><surname>Perissinotto</surname><given-names>Renzo</given-names></name></person-group><article-title>Review of the genera <italic><tp:taxon-name><tp:taxon-name-part taxon-name-part-type="genus">Anelaphinis</tp:taxon-name-part></tp:taxon-name></italic> Kolbe, 1892 and <italic><tp:taxon-name><tp:taxon-name-part taxon-name-part-type="genus">Atrichelaphinis</tp:taxon-name-part></tp:taxon-name></italic> Kraatz, 1898 (<tp:taxon-name><tp:taxon-name-part taxon-name-part-type="order">Coleoptera</tp:taxon-name-part></tp:taxon-name>, <tp:taxon-name><tp:taxon-name-part taxon-name-part-type="family">Scarabaeidae</tp:taxon-name-part></tp:taxon-name>, <tp:taxon-name><tp:taxon-name-part taxon-name-part-type="subfamily">Cetoniinae</tp:taxon-name-part></tp:taxon-name>)</article-title><source>Zookeys</source><day>16</day><month>2</month><year>2015</year><volume>2015</volume><issue>482</issue><fpage>91</fpage><lpage>142</lpage><pub-id pub-id-type="doi">10.3897/zookeys.482.8343</pub-id></mixed-citation></tp:treatment-meta><tp:nomenclature><tp:taxon-name>
                        <tp:taxon-name-part taxon-name-part-type="genus">Atrichelaphinis</tp:taxon-name-part>
                        (<tp:taxon-name-part taxon-name-part-type="subgenus">Atrichelaphinis</tp:taxon-name-part>)
                    </tp:taxon-name><tp:taxon-authority>Kraatz, 1898</tp:taxon-authority><tp:nomenclature-citation-list><tp:nomenclature-citation><tp:taxon-name><tp:taxon-name-part taxon-name-part-type="genus">Atrichelaphinis</tp:taxon-name-part></tp:taxon-name><comment> Kraatz, 1898; <xref ref-type="bibr" rid="B20">Distant 1911</xref>: 266; <xref ref-type="bibr" rid="B60">Schenkling 1921</xref>: 304; <xref ref-type="bibr" rid="B47">Marais and Holm 1992</xref>: 11.</comment></tp:nomenclature-citation><tp:nomenclature-citation><tp:taxon-name><tp:taxon-name-part taxon-name-part-type="genus">Elaphinis</tp:taxon-name-part></tp:taxon-name><comment> Péringuey, 1907; <xref ref-type="bibr" rid="B60">Schenkling 1921</xref>: 304; Schein 1960: 98.</comment></tp:nomenclature-citation></tp:nomenclature-citation-list></tp:nomenclature><tp:treatment-sec sec-type="Type species"><title>Type species.</title><p><italic><tp:taxon-name><tp:taxon-name-part taxon-name-part-type="genus">Cetonia</tp:taxon-name-part> <tp:taxon-name-part taxon-name-part-type="species">tigrina</tp:taxon-name-part></tp:taxon-name></italic> Olivier, 1789.</p></tp:treatment-sec><tp:treatment-sec sec-type="Subgeneric characters"><title>Subgeneric characters.</title><p>Clypeus transverse (almost as long as wide) without sexual dimorphism, bilobed; median part of pronotal posterior border either straight or slightly concave in front of scutellum; protibia tridentate, with two distal denticles very close to each other, proximal tooth sometimes very reduced or as slight sinuosity; metatibial apical spurs not enlarged in female; aedeagus with parameres fused and apically reployed downwards, except sometimes with small incision in downturning apical part (or sinuation when such incision is absent). Two species are currently included in the nominal subgenus.</p><!--PageBreak--></tp:treatment-sec><ref-list><ref id="B20"><mixed-citation xmlns:xlink="http://www.w3.org/1999/xlink" xlink:type="simple"><person-group><name name-style="western"><surname>Distant</surname><given-names>WL</given-names></name></person-group> (<year>1911</year>) <source><tp:taxon-name><tp:taxon-name-part taxon-name-part-type="class">Insecta</tp:taxon-name-part></tp:taxon-name> Transvaaliensa. A contribution to a knowledge of the entomology of South Africa</source>. <publisher-name>WL Distant</publisher-name>, <publisher-loc>London</publisher-loc><volume>1</volume>(<issue>11-12</issue>): <fpage>253</fpage>–<lpage>299</lpage>.</mixed-citation></ref><ref id="B60"><mixed-citation xmlns:xlink="http://www.w3.org/1999/xlink" xlink:type="simple"><person-group><name name-style="western"><surname>Schenkling</surname><given-names>S</given-names></name></person-group> (<year>1921</year>) <chapter-title>Pars 72: <tp:taxon-name><tp:taxon-name-part taxon-name-part-type="family">Scarabaeidae</tp:taxon-name-part></tp:taxon-name>: <tp:taxon-name><tp:taxon-name-part taxon-name-part-type="subfamily">Cetoniinae</tp:taxon-name-part></tp:taxon-name>.</chapter-title> In: <person-group><name name-style="western"><surname>Schenkling</surname><given-names>S</given-names></name></person-group> (<role>Ed.</role>) <source>Coleopterum Catalogus.</source><publisher-name>W Junk</publisher-name>, <publisher-loc>Berlin</publisher-loc>, <size units="page">431 pp</size>.</mixed-citation></ref><ref id="B47"><mixed-citation xmlns:xlink="http://www.w3.org/1999/xlink" xlink:type="simple"><person-group><name name-style="western"><surname>Marais</surname><given-names>E</given-names></name><name name-style="western"><surname>Holm</surname><given-names>E</given-names></name></person-group> (<year>1992</year>) <article-title>Type catalogue and bibliography of the <tp:taxon-name><tp:taxon-name-part taxon-name-part-type="subfamily">Cetoniinae</tp:taxon-name-part></tp:taxon-name> of Sub-Saharan Africa.</article-title><source>Cimbebasia Memoir</source><volume>8</volume>: <fpage>1</fpage>–<lpage>117</lpage>.</mixed-citation></ref></ref-list></tp:taxon-treatment>
