# Supplementary material for: Review of the genera Anelaphinis Kolbe, 1892 and Atrichelaphinis Kraatz, 1898 (Coleoptera, Scarabaeidae, Cetoniinae)
Source: Zookeys. 2015 Feb 16;(482):91–142. doi: 10.3897/zookeys.482.8343 (PMC4337222; doi:10.3897/zookeys.482.8343)
Supplement: XML Treatment for Atrichelaphinis (Atrichelaphinis) tigrina [file zookeys.482.8343-treatment3.xml]

<!DOCTYPE tp:taxon-treatment
  PUBLIC "-//TaxonX//DTD Taxonomic Treatment Publishing DTD v0 20100105//EN" "tax-treatment-NSO.dtd">
<tp:taxon-treatment xmlns:tp="http://www.plazi.org/taxpub"><tp:treatment-meta><kwd-group><label>Taxon classification</label><kwd><named-content content-type="kingdom">Animalia</named-content></kwd><kwd><named-content content-type="order">Coleoptera</named-content></kwd><kwd><named-content content-type="family">Scarabaeidae</named-content></kwd></kwd-group><mixed-citation publication-type="journal"><person-group><name><surname>Rojkoff</surname><given-names>Sébastien</given-names></name><name><surname>Perissinotto</surname><given-names>Renzo</given-names></name></person-group><article-title>Review of the genera <italic><tp:taxon-name><tp:taxon-name-part taxon-name-part-type="genus">Anelaphinis</tp:taxon-name-part></tp:taxon-name></italic> Kolbe, 1892 and <italic><tp:taxon-name><tp:taxon-name-part taxon-name-part-type="genus">Atrichelaphinis</tp:taxon-name-part></tp:taxon-name></italic> Kraatz, 1898 (<tp:taxon-name><tp:taxon-name-part taxon-name-part-type="order">Coleoptera</tp:taxon-name-part></tp:taxon-name>, <tp:taxon-name><tp:taxon-name-part taxon-name-part-type="family">Scarabaeidae</tp:taxon-name-part></tp:taxon-name>, <tp:taxon-name><tp:taxon-name-part taxon-name-part-type="subfamily">Cetoniinae</tp:taxon-name-part></tp:taxon-name>)</article-title><source>Zookeys</source><day>16</day><month>2</month><year>2015</year><volume>2015</volume><issue>482</issue><fpage>91</fpage><lpage>142</lpage><pub-id pub-id-type="doi">10.3897/zookeys.482.8343</pub-id></mixed-citation></tp:treatment-meta><tp:nomenclature><tp:taxon-name>
                        <tp:taxon-name-part taxon-name-part-type="genus">Atrichelaphinis</tp:taxon-name-part>
                        (<tp:taxon-name-part taxon-name-part-type="subgenus">Atrichelaphinis</tp:taxon-name-part>)
                        <tp:taxon-name-part taxon-name-part-type="species">tigrina</tp:taxon-name-part>
                    </tp:taxon-name><tp:taxon-authority>(Olivier, 1789)</tp:taxon-authority><xref ref-type="fig" rid="F3">Figure 3</xref><tp:nomenclature-citation-list><tp:nomenclature-citation><tp:taxon-name><tp:taxon-name-part taxon-name-part-type="genus">Cetonia</tp:taxon-name-part> <tp:taxon-name-part taxon-name-part-type="species">tigrina</tp:taxon-name-part></tp:taxon-name><comment> Olivier, 1789: 91; <xref ref-type="bibr" rid="B29">Gory and Percheron 1833</xref>: 272; <xref ref-type="bibr" rid="B45">MacLeay 1838</xref>: 46; <xref ref-type="bibr" rid="B11">Boheman 1857</xref>: 27; <xref ref-type="bibr" rid="B60">Schenkling 1921</xref>: 304; <xref ref-type="bibr" rid="B6">Antoine 1991</xref>: 2; <xref ref-type="bibr" rid="B47">Marais and Holm 1992</xref>: 11; <xref ref-type="bibr" rid="B32">Holm and Marais 1992</xref>: 197; <xref ref-type="bibr" rid="B7">Antoine 2002</xref>: 185.</comment></tp:nomenclature-citation><tp:nomenclature-citation><tp:taxon-name><tp:taxon-name-part taxon-name-part-type="genus">Cetoninus</tp:taxon-name-part> (<tp:taxon-name-part taxon-name-part-type="subgenus">Cetonia</tp:taxon-name-part>) <tp:taxon-name-part taxon-name-part-type="species">tigrina</tp:taxon-name-part></tp:taxon-name><comment> (Olivier) MacLeay, 1838: 46.</comment></tp:nomenclature-citation><tp:nomenclature-citation><tp:taxon-name><tp:taxon-name-part taxon-name-part-type="genus">Elaphinis</tp:taxon-name-part> <tp:taxon-name-part taxon-name-part-type="species">tigrina</tp:taxon-name-part></tp:taxon-name><comment> (Olivier) Blanchard, 1850: 12; <xref ref-type="bibr" rid="B1">Ancey 1883</xref>: 95; <xref ref-type="bibr" rid="B38">Kraatz 1883</xref>: 384; <xref ref-type="bibr" rid="B27">Gerstaecker 1884</xref>: 46; <xref ref-type="bibr" rid="B24">Fairmaire 1893</xref>: 10; <xref ref-type="bibr" rid="B61">Schoch 1895</xref>: 108; <xref ref-type="bibr" rid="B40">Kraatz 1895a</xref>: 382; <xref ref-type="bibr" rid="B19">Distant 1897</xref>: 576; <xref ref-type="bibr" rid="B53">Péringuey 1907</xref>: 449; <xref ref-type="bibr" rid="B60">Schenkling 1921</xref>: 304; <xref ref-type="bibr" rid="B32">Holm and Marais 1992</xref>: 197; <xref ref-type="bibr" rid="B7">Antoine 2002</xref>: 185.</comment></tp:nomenclature-citation><tp:nomenclature-citation><tp:taxon-name><tp:taxon-name-part taxon-name-part-type="genus">Atrichelaphinis</tp:taxon-name-part> <tp:taxon-name-part taxon-name-part-type="species">tigrina</tp:taxon-name-part></tp:taxon-name><comment> (Olivier) Moser, 1907: 321; <xref ref-type="bibr" rid="B54">Péringuey 1908</xref>: 684; <xref ref-type="bibr" rid="B20">Distant 1911</xref>: 266; <xref ref-type="bibr" rid="B60">Schenkling 1921</xref>: 304; <xref ref-type="bibr" rid="B47">Marais and Holm 1992</xref>: 11; <xref ref-type="bibr" rid="B32">Holm and Marais 1992</xref>: 197; <xref ref-type="bibr" rid="B7">Antoine 2002</xref>: 185.</comment></tp:nomenclature-citation><tp:nomenclature-citation><tp:taxon-name><tp:taxon-name-part taxon-name-part-type="genus">Atrichelaphinis</tp:taxon-name-part> <tp:taxon-name-part taxon-name-part-type="species">furvata</tp:taxon-name-part></tp:taxon-name><comment> (Fabricius) Marais &amp; Holm, 1992: 11.</comment></tp:nomenclature-citation><tp:nomenclature-citation><tp:taxon-name><tp:taxon-name-part taxon-name-part-type="genus">Cetonia</tp:taxon-name-part> <tp:taxon-name-part taxon-name-part-type="species">furvata</tp:taxon-name-part></tp:taxon-name><comment> Fabricius, 1798: 130; <xref ref-type="bibr" rid="B63">Thunberg 1818</xref>: 420; <xref ref-type="bibr" rid="B11">Boheman 1857</xref>: 27; <xref ref-type="bibr" rid="B60">Schenkling 1921</xref>: 304; <xref ref-type="bibr" rid="B6">Antoine 1991</xref>: 2; <xref ref-type="bibr" rid="B47">Marais and Holm 1992</xref>: 11; <xref ref-type="bibr" rid="B32">Holm and Marais 1992</xref>: 197; <xref ref-type="bibr" rid="B7">Antoine 2002</xref>: 185.</comment></tp:nomenclature-citation><tp:nomenclature-citation><tp:taxon-name><tp:taxon-name-part taxon-name-part-type="genus">Elaphinis</tp:taxon-name-part> <tp:taxon-name-part taxon-name-part-type="species">furvata</tp:taxon-name-part></tp:taxon-name><comment> (Fabricius) Burmeister, 1842: 597; <xref ref-type="bibr" rid="B10">Blanchard 1850</xref>: 12; <xref ref-type="bibr" rid="B11">Boheman 1857</xref>: 27; <xref ref-type="bibr" rid="B30">Harold 1878</xref>: 213; <xref ref-type="bibr" rid="B23">Fairmaire 1887</xref>: 129; <xref ref-type="bibr" rid="B60">Schenkling 1921</xref>: 304; <xref ref-type="bibr" rid="B32">Holm and Marais 1992</xref>: 197; <xref ref-type="bibr" rid="B7">Antoine 2002</xref>: 185.</comment></tp:nomenclature-citation><tp:nomenclature-citation><tp:taxon-name><tp:taxon-name-part taxon-name-part-type="genus">Euryomia</tp:taxon-name-part> <tp:taxon-name-part taxon-name-part-type="species">furvata</tp:taxon-name-part></tp:taxon-name><comment> (Fabricius) Redtenbacher, 1868: 81; <xref ref-type="bibr" rid="B60">Schenkling 1921</xref>: 304; <xref ref-type="bibr" rid="B7">Antoine 2002</xref>: 185.</comment></tp:nomenclature-citation></tp:nomenclature-citation-list></tp:nomenclature><tp:treatment-sec sec-type="Type specimen"><title>Type specimen.</title><p>Holotype unknown.</p></tp:treatment-sec><tp:treatment-sec sec-type="Redescription"><title>Redescription</title><p><bold>(n &gt; 100).</bold> Size: length ♂, 8.6–15.2 mm; ♀, 9.6–15.0 mm; width ♂, 5.0–8.8 mm; ♀, 5.3–9.1 mm.</p><p><italic>Body.</italic> Dorsum orange-brown, matt with black marks well defined and more or less developed, especially on head and pronotum; often with white tomentose spots on pronotum, scutellum and exceptionally on elytra; setae short on vertex, pronotum (mainly on lateral side) and elytral base, extremely short and barely visible on clypeus, elytra and pronotal disc.</p><p><italic>Head.</italic> Clypeus almost as long as wide, bilobed and upturned on anterior margin, punctures deep, with setigerous punctures becoming confluent laterally and in front.</p><p><italic>Pronotum.</italic> Angles round, postero-lateral ones sometimes vanishing; posterior margin straight to concave in front of scutellum; with reborded lateral margins.</p><p><italic>Scutellum.</italic> Variably marked with black markings and white tomentose spots; setae barely noticeable, mainly at margins.</p><p><italic>Elytra.</italic> Disc exhibiting three pairs of single to double geminate striae, with first two usually complete, third more or less complete; odd costae convex; sutural apex from blunt to protruding.</p><p><italic>Pygidium.</italic> Black with some light to dark brown areas; lunulate setigerous punctures, sometimes forming a complete ring on the surface but near apex forming more or less horizontal and confluent lines; apex marginated.</p><p><italic>Underside.</italic> Shiny, black with more or less developed brown areas and white tomentose spots on metasternum and abdomen; setae long, scattered and shorter on mesepimera and abdominal sternites; mesosternal apophysis transverse, sometimes very large, compressed between mesocoxae, usually flat, sometimes showing relief, covered with setae, but not protruding in front of them; metasternum laterally strongly sculptured with wrinkles, median part glabrous and smooth, with longitudinal mediam line; abdomen more densely sculptured laterally with horseshoe punctures; concave in males, sometimes with slight groove, convex in females.</p><p><italic>Legs.</italic> Long setae particularly dense on femora and tibiae; metatibiae and metafemora thickened, without tomentum; metatibial spur thin and pointed in male, slightly enlarged and blunt in female.</p><p><italic>Aedeagus.</italic> Parameres subparallel in their apical half, then enlarged; lateral apical angle showing more or less developed hook-like protrusion; downturned part of apex showing incision at middle.</p></tp:treatment-sec><tp:treatment-sec sec-type="Remarks"><title>Remarks.</title><p>One female from the MNHU (Coll. L.W. Schaufuss, labeled "Cap b. Sp.") exhibits protibiae bidentate, with teeth widely separated. Other female specimens have been observed with the same feature, but no males. This seems to be exceptional and possibly due to wearing during the fossorial action required to lay eggs underground.The species is mainly distributed in the eastern part of South Africa, reaching the Western Cape Province along the southern coastline. There are also occasional reports from Zimbabwe and southern Mozambique (<xref ref-type="bibr" rid="B32">Holm and Marais 1992</xref>). This is a typical flower and fruit feeder that has been observed on a large variety of plants, from grasses to large trees.</p><fig id="F3" position="float" orientation="portrait"><label>Figure 3.</label><caption><p><tp:taxon-name><tp:taxon-name-part taxon-name-part-type="genus">Atrichelaphinis</tp:taxon-name-part> (<tp:taxon-name-part taxon-name-part-type="subgenus">Atrichelaphinis</tp:taxon-name-part>) <tp:taxon-name-part taxon-name-part-type="species">tigrina</tp:taxon-name-part></tp:taxon-name> (Olivier, 1789), male, South Africa, Western Cape (PCSR). <bold>A</bold> Dorsal view <bold>B</bold> ventral view <bold>C</bold> parameres in dorsal view <bold>D</bold> parameres in lateral view.</p></caption><graphic xmlns:xlink="http://www.w3.org/1999/xlink" xlink:href="zookeys-482-091-g003.jpg" position="float" orientation="portrait" xlink:type="simple" id="oo_38513.jpg"/></fig></tp:treatment-sec><ref-list><ref id="B29"><mixed-citation xmlns:xlink="http://www.w3.org/1999/xlink" xlink:type="simple"><person-group><name name-style="western"><surname>Gory</surname><given-names>H</given-names></name><name name-style="western"><surname>Percheron</surname><given-names>A</given-names></name></person-group> (<year>1833</year>) <source>Monographie des Cétoines &amp; genres voisins, formant, dans les familles naturelles de Latreille, la division des Scarabées mélitophiles</source>. <publisher-name>J.-B. Baillère</publisher-name>, <publisher-loc>Paris</publisher-loc>, <size units="page">410 pp</size>.</mixed-citation></ref><ref id="B45"><mixed-citation xmlns:xlink="http://www.w3.org/1999/xlink" xlink:type="simple"><person-group><name name-style="western"><surname>MacLeay</surname><given-names>WS</given-names></name></person-group> (<year>1838</year>) <article-title>On the <tp:taxon-name><tp:taxon-name-part taxon-name-part-type="family">Cetoniidae</tp:taxon-name-part></tp:taxon-name> of South Africa.</article-title> In: <person-group><name name-style="western"><surname>Smith</surname><given-names>A</given-names></name></person-group> (<role>Ed.</role>) <source>Illustrations of the Annulosa of South Africa being a portion of the objects of Natural History chiefly collected during an expedition into the interior of South Africa, in the years 1834, 1835 and 1836; fitted out by the Cape of Hope Association for exploring Central Africa. Invertebrata</source>. <publisher-name>Smith, Elder &amp; Co.</publisher-name>, <publisher-loc>London</publisher-loc><volume>3</volume>: <fpage>3</fpage>–<lpage>52</lpage>.</mixed-citation></ref><ref id="B11"><mixed-citation xmlns:xlink="http://www.w3.org/1999/xlink" xlink:type="simple"><person-group><name name-style="western"><surname>Boheman</surname><given-names>CH</given-names></name></person-group> (<year>1857</year>) <source><tp:taxon-name><tp:taxon-name-part taxon-name-part-type="class">Insecta</tp:taxon-name-part></tp:taxon-name> Caffrariae Annis 1838–1845 a J.A. Wahlberg collecta Pars II <tp:taxon-name><tp:taxon-name-part taxon-name-part-type="order">Coleoptera</tp:taxon-name-part></tp:taxon-name> (Scarabaeides)</source>. <publisher-loc>Holmiae</publisher-loc>, <size units="page">395 pp</size>.</mixed-citation></ref><ref id="B60"><mixed-citation xmlns:xlink="http://www.w3.org/1999/xlink" xlink:type="simple"><person-group><name name-style="western"><surname>Schenkling</surname><given-names>S</given-names></name></person-group> (<year>1921</year>) <chapter-title>Pars 72: <tp:taxon-name><tp:taxon-name-part taxon-name-part-type="family">Scarabaeidae</tp:taxon-name-part></tp:taxon-name>: <tp:taxon-name><tp:taxon-name-part taxon-name-part-type="subfamily">Cetoniinae</tp:taxon-name-part></tp:taxon-name>.</chapter-title> In: <person-group><name name-style="western"><surname>Schenkling</surname><given-names>S</given-names></name></person-group> (<role>Ed.</role>) <source>Coleopterum Catalogus.</source><publisher-name>W Junk</publisher-name>, <publisher-loc>Berlin</publisher-loc>, <size units="page">431 pp</size>.</mixed-citation></ref><ref id="B6"><mixed-citation xmlns:xlink="http://www.w3.org/1999/xlink" xlink:type="simple"><person-group><name name-style="western"><surname>Antoine</surname><given-names>P</given-names></name></person-group> (<year>1991</year>) <article-title>Révision des genres <italic><tp:taxon-name><tp:taxon-name-part taxon-name-part-type="genus">Dolichosthetus</tp:taxon-name-part></tp:taxon-name></italic> Kolbe et <italic><tp:taxon-name><tp:taxon-name-part taxon-name-part-type="genus">Dulcinea</tp:taxon-name-part></tp:taxon-name></italic> Péringuey (<tp:taxon-name><tp:taxon-name-part taxon-name-part-type="order">Coleoptera</tp:taxon-name-part></tp:taxon-name>, <tp:taxon-name><tp:taxon-name-part taxon-name-part-type="family">Cetoniidae</tp:taxon-name-part></tp:taxon-name>).</article-title><source>Revue française d’Entomologie (NS)</source><volume>13</volume>(<issue>1</issue>): <fpage>1</fpage>–<lpage>12</lpage>.</mixed-citation></ref><ref id="B47"><mixed-citation xmlns:xlink="http://www.w3.org/1999/xlink" xlink:type="simple"><person-group><name name-style="western"><surname>Marais</surname><given-names>E</given-names></name><name name-style="western"><surname>Holm</surname><given-names>E</given-names></name></person-group> (<year>1992</year>) <article-title>Type catalogue and bibliography of the <tp:taxon-name><tp:taxon-name-part taxon-name-part-type="subfamily">Cetoniinae</tp:taxon-name-part></tp:taxon-name> of Sub-Saharan Africa.</article-title><source>Cimbebasia Memoir</source><volume>8</volume>: <fpage>1</fpage>–<lpage>117</lpage>.</mixed-citation></ref><ref id="B32"><mixed-citation xmlns:xlink="http://www.w3.org/1999/xlink" xlink:type="simple"><person-group><name name-style="western"><surname>Holm</surname><given-names>E</given-names></name><name name-style="western"><surname>Marais</surname><given-names>E</given-names></name></person-group> (<year>1992</year>) <source>Fruit chafers of Southern Africa</source>. <publisher-name>Ekogilde cc</publisher-name>, <size units="page">326 pp</size>.</mixed-citation></ref><ref id="B7"><mixed-citation xmlns:xlink="http://www.w3.org/1999/xlink" xlink:type="simple"><person-group><name name-style="western"><surname>Antoine</surname><given-names>P</given-names></name></person-group> (<year>2002</year>) <article-title>Quelques espèces nouvelles ou peu connues de la famille des <tp:taxon-name><tp:taxon-name-part taxon-name-part-type="family">Cetoniidae</tp:taxon-name-part></tp:taxon-name> - X (<tp:taxon-name><tp:taxon-name-part taxon-name-part-type="order">Coleoptera</tp:taxon-name-part></tp:taxon-name> <tp:taxon-name><tp:taxon-name-part taxon-name-part-type="superfamily">Scarabaeoidea</tp:taxon-name-part></tp:taxon-name>).</article-title><source>Coléoptères</source><volume>8</volume>(<issue>11</issue>): <fpage>175</fpage>–<lpage>190</lpage>.</mixed-citation></ref><ref id="B1"><mixed-citation xmlns:xlink="http://www.w3.org/1999/xlink" xlink:type="simple"><person-group><name name-style="western"><surname>Ancey</surname><given-names>C-F</given-names></name></person-group> (<year>1883</year>) <article-title>Contribution à la faune de l’Afrique orientale, description de coléoptères nouveaux.</article-title><source>Il Naturalista Siciliano</source><volume>2</volume>(<issue>4</issue>): <fpage>94</fpage>–<lpage>96</lpage>.</mixed-citation></ref><ref id="B38"><mixed-citation xmlns:xlink="http://www.w3.org/1999/xlink" xlink:type="simple"><person-group><name name-style="western"><surname>Kraatz</surname><given-names>G</given-names></name></person-group> (<year>1883</year>) <article-title>Neue exotische Cetoniden.</article-title><source>Deutsche Entomologische Zeitschrift</source><volume>27</volume>(<issue>2</issue>): <fpage>380</fpage>–<lpage>390</lpage>.</mixed-citation></ref><ref id="B27"><mixed-citation xmlns:xlink="http://www.w3.org/1999/xlink" xlink:type="simple"><person-group><name name-style="western"><surname>Gerstaecker</surname><given-names>GEA</given-names></name></person-group> (<year>1884</year>) <article-title>Bestimmungen der von Herrn Dr. G.A.Fischer wahrend seiner Reise nach dem Massai-Land gesammelten Coleopteren.</article-title><source>Jahresbuch der hamburgischen Wissenschaftlichen Anstalten</source>, <publisher-loc>Hamburg</publisher-loc> (1883) <volume>1</volume>: <fpage>43</fpage>–<lpage>63</lpage>.</mixed-citation></ref><ref id="B24"><mixed-citation xmlns:xlink="http://www.w3.org/1999/xlink" xlink:type="simple"><person-group><name name-style="western"><surname>Fairmaire</surname><given-names>L</given-names></name></person-group> (<year>1893</year>) <article-title>Note sur les coléoptères du Choa.</article-title><source>Annales de la Société entomologique de Belgique</source><volume>37</volume>: <fpage>9</fpage>–<lpage>65</lpage>.</mixed-citation></ref><ref id="B61"><mixed-citation xmlns:xlink="http://www.w3.org/1999/xlink" xlink:type="simple"><person-group><name name-style="western"><surname>Schoch</surname><given-names>G</given-names></name></person-group> (<year>1895</year>) <source>Die Genera und Species meiner Cetoniden-Sammlung II Teil</source>. <publisher-name>E. Zwingli</publisher-name>, <publisher-loc>Zurich</publisher-loc>, <fpage>86</fpage>–<lpage>148</lpage>.</mixed-citation></ref><ref id="B40"><mixed-citation xmlns:xlink="http://www.w3.org/1999/xlink" xlink:type="simple"><person-group><name name-style="western"><surname>Kraatz</surname><given-names>G</given-names></name></person-group> (<year>1895a</year>) <article-title>Neue exotische Cetoniden-Arten.</article-title><source>Deutsche Entomologische Zeitschrift</source><volume>39</volume>(<issue>2</issue>): <fpage>371</fpage>–<lpage>384</lpage>.</mixed-citation></ref><ref id="B19"><mixed-citation xmlns:xlink="http://www.w3.org/1999/xlink" xlink:type="simple"><person-group><name name-style="western"><surname>Distant</surname><given-names>WL</given-names></name></person-group> (<year>1897</year>) <article-title><tp:taxon-name><tp:taxon-name-part taxon-name-part-type="order">Coleoptera</tp:taxon-name-part></tp:taxon-name> collected in the Transvaal.</article-title><source>The Annals and Magazine of Natural History</source><volume>6</volume>(<issue>19</issue>): <fpage>575</fpage>–<lpage>579</lpage>. doi: <ext-link ext-link-type="doi" xlink:href="10.1080/00222939708680575" xlink:type="simple">10.1080/00222939708680575</ext-link></mixed-citation></ref><ref id="B53"><mixed-citation xmlns:xlink="http://www.w3.org/1999/xlink" xlink:type="simple"><person-group><name name-style="western"><surname>Péringuey</surname><given-names>L</given-names></name></person-group> (<year>1907</year>) <article-title>Descriptive catalogue of the <tp:taxon-name><tp:taxon-name-part taxon-name-part-type="order">Coleoptera</tp:taxon-name-part></tp:taxon-name> of South Africa.</article-title><source>Transactions of the South African Philosophical Society</source><volume>13</volume>: <fpage>289</fpage>–<lpage>546</lpage>.</mixed-citation></ref><ref id="B54"><mixed-citation xmlns:xlink="http://www.w3.org/1999/xlink" xlink:type="simple"><person-group><name name-style="western"><surname>Péringuey</surname><given-names>L</given-names></name></person-group> (<year>1908</year>) <article-title>Descriptive catalogue of the <tp:taxon-name><tp:taxon-name-part taxon-name-part-type="order">Coleoptera</tp:taxon-name-part></tp:taxon-name> of South Africa.</article-title><source>Transactions of the South African Philosophical Society</source><volume>13</volume>: <fpage>547</fpage>–<lpage>752</lpage>.</mixed-citation></ref><ref id="B20"><mixed-citation xmlns:xlink="http://www.w3.org/1999/xlink" xlink:type="simple"><person-group><name name-style="western"><surname>Distant</surname><given-names>WL</given-names></name></person-group> (<year>1911</year>) <source><tp:taxon-name><tp:taxon-name-part taxon-name-part-type="class">Insecta</tp:taxon-name-part></tp:taxon-name> Transvaaliensa. A contribution to a knowledge of the entomology of South Africa</source>. <publisher-name>WL Distant</publisher-name>, <publisher-loc>London</publisher-loc><volume>1</volume>(<issue>11-12</issue>): <fpage>253</fpage>–<lpage>299</lpage>.</mixed-citation></ref><ref id="B63"><mixed-citation xmlns:xlink="http://www.w3.org/1999/xlink" xlink:type="simple"><person-group><name name-style="western"><surname>Thunberg</surname><given-names>CP</given-names></name></person-group> (<year>1818</year>) <article-title><tp:taxon-name><tp:taxon-name-part taxon-name-part-type="order">Coleoptera</tp:taxon-name-part></tp:taxon-name> Capensia antennis lamellatis, sive clava fissili instructa.</article-title><source>Memoires de l‘Academie imperiale des Sciences de Saint Petersburg</source><volume>6</volume>: <fpage>395</fpage>–<lpage>450</lpage>.</mixed-citation></ref><ref id="B10"><mixed-citation xmlns:xlink="http://www.w3.org/1999/xlink" xlink:type="simple"><person-group><name name-style="western"><surname>Blanchard</surname><given-names>E</given-names></name></person-group> (<year>1850</year>) <source><tp:taxon-name><tp:taxon-name-part taxon-name-part-type="subfamily">Cetoniinae</tp:taxon-name-part></tp:taxon-name> in Museum d’Histoire Naturelle de Paris. Catalogue de la colection entomologique. Classe des insectes, ordre des Coléoptères</source>. <volume>1</volume>. <publisher-loc>Paris</publisher-loc>, <size units="page">241 pp</size>.</mixed-citation></ref><ref id="B30"><mixed-citation xmlns:xlink="http://www.w3.org/1999/xlink" xlink:type="simple"><person-group><name name-style="western"><surname>Harold</surname><given-names>E</given-names></name></person-group> (<year>1878</year>) <article-title>Beschreibungen neuer Coleopteren, vorzugleich aus den Sammlungen des Hrn. J.M. Hildebrandt in Ostafrika.</article-title><source>Monatsberichten der Königlich Preussischen Akademie der Wissenschaft zu Berlin</source>, <fpage>210</fpage>–<lpage>223</lpage>.</mixed-citation></ref><ref id="B23"><mixed-citation xmlns:xlink="http://www.w3.org/1999/xlink" xlink:type="simple"><person-group><name name-style="western"><surname>Fairmaire</surname><given-names>L</given-names></name></person-group> (<year>1887</year>) <article-title>Coléoptères des voyages de MG Revoil chez les Somâlis et dans l’intérieur du Zanguebar.</article-title><source>Annales de la Société entomologique de France</source><volume>6</volume>(<issue>7</issue>): <fpage>69</fpage>–<lpage>134</lpage>.</mixed-citation></ref></ref-list></tp:taxon-treatment>
