# Supplementary material for: Review of the genera Anelaphinis Kolbe, 1892 and Atrichelaphinis Kraatz, 1898 (Coleoptera, Scarabaeidae, Cetoniinae)
Source: Zookeys. 2015 Feb 16;(482):91–142. doi: 10.3897/zookeys.482.8343 (PMC4337222; doi:10.3897/zookeys.482.8343)
Supplement: XML Treatment for Atrichelaphinis (Atrichelaphinis) nigropunctulata [file zookeys.482.8343-treatment4.xml]

<!DOCTYPE tp:taxon-treatment
  PUBLIC "-//TaxonX//DTD Taxonomic Treatment Publishing DTD v0 20100105//EN" "tax-treatment-NSO.dtd">
<tp:taxon-treatment xmlns:tp="http://www.plazi.org/taxpub"><tp:treatment-meta><kwd-group><label>Taxon classification</label><kwd><named-content content-type="kingdom">Animalia</named-content></kwd><kwd><named-content content-type="order">Coleoptera</named-content></kwd><kwd><named-content content-type="family">Scarabaeidae</named-content></kwd></kwd-group><mixed-citation publication-type="journal"><person-group><name><surname>Rojkoff</surname><given-names>Sébastien</given-names></name><name><surname>Perissinotto</surname><given-names>Renzo</given-names></name></person-group><article-title>Review of the genera <italic><tp:taxon-name><tp:taxon-name-part taxon-name-part-type="genus">Anelaphinis</tp:taxon-name-part></tp:taxon-name></italic> Kolbe, 1892 and <italic><tp:taxon-name><tp:taxon-name-part taxon-name-part-type="genus">Atrichelaphinis</tp:taxon-name-part></tp:taxon-name></italic> Kraatz, 1898 (<tp:taxon-name><tp:taxon-name-part taxon-name-part-type="order">Coleoptera</tp:taxon-name-part></tp:taxon-name>, <tp:taxon-name><tp:taxon-name-part taxon-name-part-type="family">Scarabaeidae</tp:taxon-name-part></tp:taxon-name>, <tp:taxon-name><tp:taxon-name-part taxon-name-part-type="subfamily">Cetoniinae</tp:taxon-name-part></tp:taxon-name>)</article-title><source>Zookeys</source><day>16</day><month>2</month><year>2015</year><volume>2015</volume><issue>482</issue><fpage>91</fpage><lpage>142</lpage><pub-id pub-id-type="doi">10.3897/zookeys.482.8343</pub-id></mixed-citation></tp:treatment-meta><tp:nomenclature><tp:taxon-name>
                        <tp:taxon-name-part taxon-name-part-type="genus">Atrichelaphinis</tp:taxon-name-part>
                        (<tp:taxon-name-part taxon-name-part-type="subgenus">Atrichelaphinis</tp:taxon-name-part>)
                        <tp:taxon-name-part taxon-name-part-type="species">nigropunctulata</tp:taxon-name-part>
                    </tp:taxon-name><tp:taxon-authority>(Péringuey, 1896)</tp:taxon-authority><xref ref-type="fig" rid="F4">Figure 4</xref><!--PageBreak--><!--PageBreak--><tp:nomenclature-citation-list><tp:nomenclature-citation><tp:taxon-name><tp:taxon-name-part taxon-name-part-type="genus">Cetonia</tp:taxon-name-part> <tp:taxon-name-part taxon-name-part-type="species">nigropunctulata</tp:taxon-name-part></tp:taxon-name><comment> Péringuey, 1896: 163; <xref ref-type="bibr" rid="B60">Schenkling 1921</xref>: 304; <xref ref-type="bibr" rid="B6">Antoine 1991</xref>: 2; <xref ref-type="bibr" rid="B47">Marais and Holm 1992</xref>: 11; <xref ref-type="bibr" rid="B32">Holm and Marais 1992</xref>: 196; <xref ref-type="bibr" rid="B7">Antoine 2002</xref>: 185.</comment></tp:nomenclature-citation><tp:nomenclature-citation><tp:taxon-name><tp:taxon-name-part taxon-name-part-type="genus">Elaphinis</tp:taxon-name-part> <tp:taxon-name-part taxon-name-part-type="species">nigropunctulata</tp:taxon-name-part></tp:taxon-name><comment> (Péringuey) Péringuey, 1907: 448; <xref ref-type="bibr" rid="B7">Antoine 2002</xref>: 185.</comment></tp:nomenclature-citation><tp:nomenclature-citation><tp:taxon-name><tp:taxon-name-part taxon-name-part-type="genus">Elaphinis</tp:taxon-name-part> <tp:taxon-name-part taxon-name-part-type="species">nigropunctata</tp:taxon-name-part></tp:taxon-name><comment> (Péringuey) Distant, 1897: 576; <xref ref-type="bibr" rid="B60">Schenkling 1921</xref>: 304.</comment></tp:nomenclature-citation><tp:nomenclature-citation><tp:taxon-name><tp:taxon-name-part taxon-name-part-type="genus">Atrichelaphinis</tp:taxon-name-part> <tp:taxon-name-part taxon-name-part-type="species">nigropunctulata</tp:taxon-name-part></tp:taxon-name><comment> (Péringuey) Moser, 1907: 321; <xref ref-type="bibr" rid="B20">Distant 1911</xref>: 266; <xref ref-type="bibr" rid="B60">Schenkling 1921</xref>: 304; Schein 1960: 98; <xref ref-type="bibr" rid="B47">Marais and Holm 1992</xref>: 11; <xref ref-type="bibr" rid="B32">Holm and Marais 1992</xref>: 196; <xref ref-type="bibr" rid="B43">Krajcik 1998</xref>: 50; <xref ref-type="bibr" rid="B7">Antoine 2002</xref>: 185.</comment></tp:nomenclature-citation></tp:nomenclature-citation-list></tp:nomenclature><tp:treatment-sec sec-type="Type specimen"><title>Type specimen.</title><p>Holotype in ISAM.</p></tp:treatment-sec><tp:treatment-sec sec-type="Redescription"><title>Redescription</title><p><bold>(n &gt; 30).</bold> Size: length ♂, 12.8–15.2 mm; ♀, 13.1–14.8 mm; width ♂, 7.7–8.8 mm; ♀, 7.7–8.8 mm.</p><p><italic>Body.</italic> Orange with black markings on pronotum, scutellum and elytra, sometimes very reduced; occasionally showing some isolated small spots of white tomentum on pronotum, pygidium and venter; pilosity occasional and restricted to head.</p><p><italic>Head.</italic> With vertex and lateral part of the frons black, clypeus slightly transverse, bilobed at apex, with anterior margin reborded and lobes slightly upturned. Sculpture deep, simple, becoming confluent in front, laterally and on frons; antennae darker.</p><!--PageBreak--><!--PageBreak--><p><italic>Pronotum.</italic> With angles rounded, lateral margins almost entirely reborded except near posterior angles, lateral angles always marked, posterior part of lateral margin concave; posterior margin concave in front of scutellum, then laterally very convex; sculpture usually weak on disc, generally denser and deeper laterally.</p><p><italic>Scutellum.</italic> Acute, grooved laterally; punctuation limited to anterior angles.</p><p><italic>Elytra.</italic> Sculpture very scattered, disc with two pairs of geminate striae, usually consisting of virtually complete single lines, sometimes merged with horseshoe sculpture, lateral sculpture present or not, series of deep and large points along lateral margin always present; sutural apex from blunt to slightly protruding.</p><p><italic>Pygidium.</italic> Sculpture usually of small points or lines, sometimes of wrinkles and/or horseshoe setigerous punctures; posterior margin slightly reborded; occasionally covered with short setae, particularly around margins.</p><p><italic>Underside.</italic> Black except metepisternum, lateral parts of metacoxae, metasternum and sternites; mesepimeron black or orange; mesosternal apophysis orange with black sides, transverse, compressed between mesocoxae and not protruding; moderately covered with setae, except on abdominal sternites; metasternum with wrinkles and long pilosity laterally, grooved in the middle and poorly sculpted to smooth; abdomen poorly sculpted with setigerous horseshoe punctures, setae short; concave to grooved in males, convex in female.</p><p><italic>Legs.</italic> Metafemora and metatibia enlarged apically, spurs not dilated in either sex; moderately covered with setae, particularly around base; metatibial spur thin and pointed in male, thin and less acute to sligthly blunt in female.</p><p><italic>Aedeagus.</italic> Parameres almost twice as long as wide; basal half converging in front, apical divergent; lateral apical angles showing fairly developed hook.</p></tp:treatment-sec><tp:treatment-sec sec-type="Remarks"><title>Remarks.</title><p>The distribution of this species is restricted to the mountainous northeast part of South Africa. Some specimens could be confused superficially with some forms of <italic><tp:taxon-name><tp:taxon-name-part taxon-name-part-type="genus">Atrichelaphinis</tp:taxon-name-part> <tp:taxon-name-part taxon-name-part-type="species">tigrina</tp:taxon-name-part></tp:taxon-name></italic>, however they can be separated through analysis of the dorsal sculpture, shape of the pygidium and aedeagus. The species is most frequently found feeding on <italic><tp:taxon-name><tp:taxon-name-part taxon-name-part-type="genus">Protea</tp:taxon-name-part></tp:taxon-name></italic> spp. flowers.</p><fig id="F4" position="float" orientation="portrait"><label>Figure 4.</label><caption><p><tp:taxon-name><tp:taxon-name-part taxon-name-part-type="genus">Atrichelaphinis</tp:taxon-name-part> (<tp:taxon-name-part taxon-name-part-type="subgenus">Atrichelaphinis</tp:taxon-name-part>) <tp:taxon-name-part taxon-name-part-type="species">nigropunctulata</tp:taxon-name-part></tp:taxon-name> (Péringuey, 1896) male, South Africa, Barberton (PCSR). <bold>A</bold> Dorsal view <bold>B</bold> ventral view <bold>C</bold> parameres in dorsal view <bold>D</bold> parameres in lateral view <bold>E</bold> apex of the parameres.</p></caption><graphic xmlns:xlink="http://www.w3.org/1999/xlink" xlink:href="zookeys-482-091-g004.jpg" position="float" orientation="portrait" xlink:type="simple" id="oo_38514.jpg"/></fig></tp:treatment-sec><ref-list><ref id="B60"><mixed-citation xmlns:xlink="http://www.w3.org/1999/xlink" xlink:type="simple"><person-group><name name-style="western"><surname>Schenkling</surname><given-names>S</given-names></name></person-group> (<year>1921</year>) <chapter-title>Pars 72: <tp:taxon-name><tp:taxon-name-part taxon-name-part-type="family">Scarabaeidae</tp:taxon-name-part></tp:taxon-name>: <tp:taxon-name><tp:taxon-name-part taxon-name-part-type="subfamily">Cetoniinae</tp:taxon-name-part></tp:taxon-name>.</chapter-title> In: <person-group><name name-style="western"><surname>Schenkling</surname><given-names>S</given-names></name></person-group> (<role>Ed.</role>) <source>Coleopterum Catalogus.</source><publisher-name>W Junk</publisher-name>, <publisher-loc>Berlin</publisher-loc>, <size units="page">431 pp</size>.</mixed-citation></ref><ref id="B6"><mixed-citation xmlns:xlink="http://www.w3.org/1999/xlink" xlink:type="simple"><person-group><name name-style="western"><surname>Antoine</surname><given-names>P</given-names></name></person-group> (<year>1991</year>) <article-title>Révision des genres <italic><tp:taxon-name><tp:taxon-name-part taxon-name-part-type="genus">Dolichosthetus</tp:taxon-name-part></tp:taxon-name></italic> Kolbe et <italic><tp:taxon-name><tp:taxon-name-part taxon-name-part-type="genus">Dulcinea</tp:taxon-name-part></tp:taxon-name></italic> Péringuey (<tp:taxon-name><tp:taxon-name-part taxon-name-part-type="order">Coleoptera</tp:taxon-name-part></tp:taxon-name>, <tp:taxon-name><tp:taxon-name-part taxon-name-part-type="family">Cetoniidae</tp:taxon-name-part></tp:taxon-name>).</article-title><source>Revue française d’Entomologie (NS)</source><volume>13</volume>(<issue>1</issue>): <fpage>1</fpage>–<lpage>12</lpage>.</mixed-citation></ref><ref id="B47"><mixed-citation xmlns:xlink="http://www.w3.org/1999/xlink" xlink:type="simple"><person-group><name name-style="western"><surname>Marais</surname><given-names>E</given-names></name><name name-style="western"><surname>Holm</surname><given-names>E</given-names></name></person-group> (<year>1992</year>) <article-title>Type catalogue and bibliography of the <tp:taxon-name><tp:taxon-name-part taxon-name-part-type="subfamily">Cetoniinae</tp:taxon-name-part></tp:taxon-name> of Sub-Saharan Africa.</article-title><source>Cimbebasia Memoir</source><volume>8</volume>: <fpage>1</fpage>–<lpage>117</lpage>.</mixed-citation></ref><ref id="B32"><mixed-citation xmlns:xlink="http://www.w3.org/1999/xlink" xlink:type="simple"><person-group><name name-style="western"><surname>Holm</surname><given-names>E</given-names></name><name name-style="western"><surname>Marais</surname><given-names>E</given-names></name></person-group> (<year>1992</year>) <source>Fruit chafers of Southern Africa</source>. <publisher-name>Ekogilde cc</publisher-name>, <size units="page">326 pp</size>.</mixed-citation></ref><ref id="B7"><mixed-citation xmlns:xlink="http://www.w3.org/1999/xlink" xlink:type="simple"><person-group><name name-style="western"><surname>Antoine</surname><given-names>P</given-names></name></person-group> (<year>2002</year>) <article-title>Quelques espèces nouvelles ou peu connues de la famille des <tp:taxon-name><tp:taxon-name-part taxon-name-part-type="family">Cetoniidae</tp:taxon-name-part></tp:taxon-name> - X (<tp:taxon-name><tp:taxon-name-part taxon-name-part-type="order">Coleoptera</tp:taxon-name-part></tp:taxon-name> <tp:taxon-name><tp:taxon-name-part taxon-name-part-type="superfamily">Scarabaeoidea</tp:taxon-name-part></tp:taxon-name>).</article-title><source>Coléoptères</source><volume>8</volume>(<issue>11</issue>): <fpage>175</fpage>–<lpage>190</lpage>.</mixed-citation></ref><ref id="B20"><mixed-citation xmlns:xlink="http://www.w3.org/1999/xlink" xlink:type="simple"><person-group><name name-style="western"><surname>Distant</surname><given-names>WL</given-names></name></person-group> (<year>1911</year>) <source><tp:taxon-name><tp:taxon-name-part taxon-name-part-type="class">Insecta</tp:taxon-name-part></tp:taxon-name> Transvaaliensa. A contribution to a knowledge of the entomology of South Africa</source>. <publisher-name>WL Distant</publisher-name>, <publisher-loc>London</publisher-loc><volume>1</volume>(<issue>11-12</issue>): <fpage>253</fpage>–<lpage>299</lpage>.</mixed-citation></ref><ref id="B43"><mixed-citation xmlns:xlink="http://www.w3.org/1999/xlink" xlink:type="simple"><person-group><name name-style="western"><surname>Krajcik</surname><given-names>M</given-names></name></person-group> (<year>1998</year>) <source><tp:taxon-name><tp:taxon-name-part taxon-name-part-type="family">Cetoniidae</tp:taxon-name-part></tp:taxon-name> of the World – Catalogue, Part I</source>. <publisher-name>Typos Studio Most</publisher-name>, <size units="page">96 + xxxxi pp</size>.</mixed-citation></ref></ref-list></tp:taxon-treatment>
