# Supplementary material for: Review of the genera Anelaphinis Kolbe, 1892 and Atrichelaphinis Kraatz, 1898 (Coleoptera, Scarabaeidae, Cetoniinae)
Source: Zookeys. 2015 Feb 16;(482):91–142. doi: 10.3897/zookeys.482.8343 (PMC4337222; doi:10.3897/zookeys.482.8343)
Supplement: XML Treatment for Atrichelaphinis (Heterelaphinis) quadripunctata [file zookeys.482.8343-treatment6.xml]

<!DOCTYPE tp:taxon-treatment
  PUBLIC "-//TaxonX//DTD Taxonomic Treatment Publishing DTD v0 20100105//EN" "tax-treatment-NSO.dtd">
<tp:taxon-treatment xmlns:tp="http://www.plazi.org/taxpub"><tp:treatment-meta><kwd-group><label>Taxon classification</label><kwd><named-content content-type="kingdom">Animalia</named-content></kwd><kwd><named-content content-type="order">Coleoptera</named-content></kwd><kwd><named-content content-type="family">Scarabaeidae</named-content></kwd></kwd-group><mixed-citation publication-type="journal"><person-group><name><surname>Rojkoff</surname><given-names>Sébastien</given-names></name><name><surname>Perissinotto</surname><given-names>Renzo</given-names></name></person-group><article-title>Review of the genera <italic><tp:taxon-name><tp:taxon-name-part taxon-name-part-type="genus">Anelaphinis</tp:taxon-name-part></tp:taxon-name></italic> Kolbe, 1892 and <italic><tp:taxon-name><tp:taxon-name-part taxon-name-part-type="genus">Atrichelaphinis</tp:taxon-name-part></tp:taxon-name></italic> Kraatz, 1898 (<tp:taxon-name><tp:taxon-name-part taxon-name-part-type="order">Coleoptera</tp:taxon-name-part></tp:taxon-name>, <tp:taxon-name><tp:taxon-name-part taxon-name-part-type="family">Scarabaeidae</tp:taxon-name-part></tp:taxon-name>, <tp:taxon-name><tp:taxon-name-part taxon-name-part-type="subfamily">Cetoniinae</tp:taxon-name-part></tp:taxon-name>)</article-title><source>Zookeys</source><day>16</day><month>2</month><year>2015</year><volume>2015</volume><issue>482</issue><fpage>91</fpage><lpage>142</lpage><pub-id pub-id-type="doi">10.3897/zookeys.482.8343</pub-id></mixed-citation></tp:treatment-meta><tp:nomenclature><tp:taxon-name>
                        <tp:taxon-name-part taxon-name-part-type="genus">Atrichelaphinis</tp:taxon-name-part>
                        (<tp:taxon-name-part taxon-name-part-type="subgenus">Heterelaphinis</tp:taxon-name-part>)
                        <tp:taxon-name-part taxon-name-part-type="species">quadripunctata</tp:taxon-name-part>
                    </tp:taxon-name><tp:taxon-authority>(Lansberge, 1882)</tp:taxon-authority><xref ref-type="fig" rid="F5">Figures 5</xref><xref ref-type="fig" rid="F6">and 6</xref><tp:nomenclature-citation-list><tp:nomenclature-citation><tp:taxon-name><tp:taxon-name-part taxon-name-part-type="genus">Elaphinis</tp:taxon-name-part> <tp:taxon-name-part taxon-name-part-type="species">quadripunctata</tp:taxon-name-part></tp:taxon-name><comment> Lansberge, 1882: 24; <xref ref-type="bibr" rid="B57">Ritsema 1888</xref>: 225; <xref ref-type="bibr" rid="B36">Kolbe 1897</xref>: 180; <xref ref-type="bibr" rid="B6">Antoine 1991</xref>: 2; <xref ref-type="bibr" rid="B47">Marais and Holm 1992</xref>: 11.</comment></tp:nomenclature-citation><tp:nomenclature-citation><tp:taxon-name><tp:taxon-name-part taxon-name-part-type="genus">Atrichelaphinis</tp:taxon-name-part> <tp:taxon-name-part taxon-name-part-type="species">quadripunctata</tp:taxon-name-part></tp:taxon-name><comment> (Lansberge) Marais &amp; Holm, 1989: 30; <xref ref-type="bibr" rid="B47">Marais and Holm 1992</xref>: 11; <xref ref-type="bibr" rid="B43">Krajcik 1998</xref>: 50.</comment></tp:nomenclature-citation><tp:nomenclature-citation><tp:taxon-name><tp:taxon-name-part taxon-name-part-type="genus">Cetonia</tp:taxon-name-part> <tp:taxon-name-part taxon-name-part-type="species">quadripunctata</tp:taxon-name-part></tp:taxon-name><comment> (Lansberge) Antoine, 2002: 185.</comment></tp:nomenclature-citation></tp:nomenclature-citation-list></tp:nomenclature><tp:treatment-sec sec-type="Type specimen"><title>Type specimen.</title><p><xref ref-type="bibr" rid="B47">Marais and Holm (1992)</xref> mentioned two paralectotypes: one in the BMNH collections and one in the MNHN. The male specimen housed in the MNHN shows the following labels: "Somali, Ouarsangueli, Revoil 1881, Museum Paris/1598 81"; and "Lectotype, <tp:taxon-name><tp:taxon-name-part taxon-name-part-type="genus">Elaphinis</tp:taxon-name-part> <tp:taxon-name-part taxon-name-part-type="species">quadripunctata</tp:taxon-name-part></tp:taxon-name> van Lansberge, Ph. Antoine det 88". There is, however no reference to this designation in the publications of <xref ref-type="bibr" rid="B6">Antoine (1991</xref>, <xref ref-type="bibr" rid="B7">2002</xref>), apart from a mention of the lectotype in the legend to Figure 21 of <xref ref-type="bibr" rid="B7">Antoine (2002)</xref>. Consequently, in order to settle the status of the species, the male illustrated in Figure <xref ref-type="fig" rid="F5">5</xref> is here designated as Lectotype and a new label is added to the two described above, reading: "Lectotype, <tp:taxon-name><tp:taxon-name-part taxon-name-part-type="genus">Elaphinis</tp:taxon-name-part> <tp:taxon-name-part taxon-name-part-type="species">quadripunctata</tp:taxon-name-part></tp:taxon-name> van Lansberge, Rojkoff &amp; Perissinotto 2014". Four other specimens, identified as <italic><tp:taxon-name><tp:taxon-name-part taxon-name-part-type="genus">Elaphinis</tp:taxon-name-part> <tp:taxon-name-part taxon-name-part-type="species">quadripunctata</tp:taxon-name-part></tp:taxon-name></italic> by Antoine in 1994, were found in the MNHN collections. Two females have the same label as the lectotype and are here designated as paralectotypes. The last specimens, one male missing pronotum and head and a female are only labelled "Ex-Musaeo Van Lansberge" and "Museum Paris, ex. Coll. R. Oberthur". It is possible that these specimens belong to the type series, but as this could not be confirmed during this study, they cannot be designated as paralectotypes here.</p></tp:treatment-sec><tp:treatment-sec sec-type="Redescription"><title>Redescription</title><p><bold>(n = 7).</bold> Size: length LT ♂, 11 mm; width 5.5 mm.</p><p><italic>Head.</italic> Dark brown with blackish areas, strongly sculpted, converging points forming deep striae; clypeus longer than wide, lateral and anterior margins strongly reborded, anterior slightly upturned and very slightly bilobed, lateral margins almost carinate in the basal part, then curved downwards, depressed in the middle and reborded in the apical part as the anterior margin, clypeal disc convex; frons with large striated protuberance between eyes, vertex with few smooth jointed areas between striae in apical part, posterior part only punctate; antennae brown with long clubs (as long as the flagellum in male).</p><p><italic>Pronotum.</italic> Transverse, dark brown with transverse points of sculpture, disc poorly punctate, sculpture becoming more dense and confluent to striae in front and laterally; anterior margin slightly wider than head, medially slightly tuberculate; lateral margins reborded with very smooth lateral angles in posterior third; posterior margin bisinuate (concave in front of scutellum), posterior angles rounded.</p><p><italic>Scutellum.</italic> Dark brown, longer than wide, apex acute, smooth, only a few setigerous points on lateral angles (scale pilosity); laterally grooved.</p><p><italic>Elytra.</italic> Orange with four black markings, one on side of scutellum, one at middle split on each costa (discal and humeral), one on apical quarter near the suture and last on spiny apex; costae convex, smooth with only few points, discal costa incomplete, humeral costa concave to suture with concavity reaching elytral disc; sculpture of small longitudinal lines (near scutellum) and of horseshoe points in anterior half, becoming confluent posteriorly and leading to two formations: 1) laterally (i.e. between humeral costa and lateral margin) transverse lines becoming longer and denser toward apex; 2) longitunal lines between sutural and humeral costae becoming more numerous and strigillate towards apex; few minute and very short setae near apex.</p><p><italic>Pygidium.</italic> Transverse, chestnut brown; sculpture horseshoe-like to annulate points drawing large irregular circles towards apex, some transverse striae along apex; few minute and very short setae.</p><p><italic>Underside.</italic> From dark brown to chestnut brown, sculpture setigerous with long whitish pilosity, not dense except on femora and laterally on sternites 2–5; sculpture sparce, crescent on metasternum, denser to confluent laterally, disc poorly sculpted; abdomen with horseshoe sculpture, median part almost smooth, denser laterally near the margin; posterior coxae reborded laterally, setigerous sculpture made of transversal to backward-curved striae; mesosternal apophysis glabrous, transverse with minute points, strongly compressed between mesocoxae but not protruding; male abdomen concave with visible groove on sternites 2–5.</p><p><italic>Legs.</italic> From dark brown to chestnut brown, with whitish pilosity; protibiae bidentate, meso- and metatibiae with median carina; profemora strigillate, mesofemora with crescent punctures or small striae, long setigerous stria along internal margin; metafemora slightly dilated with crescent punctures or small striae; all tarsal segments longer than first, metatarsi spiny, claws normal.</p><p><italic>Aedeagus.</italic> Parameres fused and short, with two carinated lateral spines at apex, apical centre with short protrusion.</p></tp:treatment-sec><tp:treatment-sec sec-type="Remarks"><title>Remarks.</title><p>Only the MNHN type specimens are known. No recent material was found in the collections examined. Unfortunately, <xref ref-type="bibr" rid="B44">Lansberge (1882)</xref> did not specify the number of specimens used for his description. The specimen length indicated in his work does not match the measurements reported above. This difference cannot be explained at this stage, but it is possible that <xref ref-type="bibr" rid="B44">Lansberge (1882)</xref> may have only provided a coarse estimate, without accurate measurement. The female is larger than the male; its abdomen does not exhibit a deep groove but there are occasional sligth depressions on sternites III and IV, otherwise it varies from flat to slightly convex. The main difference between the two sexes lies in the metatibial spurs, which are strongly enlarged in the female (especially the upper one, spatuliform when thin), but acute and curved at the apex in the male. Nothing is known about the biology of this species, but the adult is probably a flower visitor.</p><fig id="F5" position="float" orientation="portrait"><label>Figure 5.</label><caption><p><tp:taxon-name><tp:taxon-name-part taxon-name-part-type="genus">Atrichelaphinis</tp:taxon-name-part> (<tp:taxon-name-part taxon-name-part-type="subgenus">Heterelaphinis</tp:taxon-name-part>) <tp:taxon-name-part taxon-name-part-type="species">quadripunctata</tp:taxon-name-part></tp:taxon-name> (Lansberge, 1882), lectotype male, Somalia (MNHN). <bold>A</bold> Dorsal view <bold>B</bold> ventral view <bold>C</bold> parameres in dorsal view <bold>D</bold> parameres in lateral view <bold>E</bold> apex of parameres.</p></caption><graphic xmlns:xlink="http://www.w3.org/1999/xlink" xlink:href="zookeys-482-091-g005.jpg" position="float" orientation="portrait" xlink:type="simple" id="oo_38515.jpg"/></fig></tp:treatment-sec><tp:treatment-sec><!--Section generated to contain objects referenced in tp:taxon-treatment.--><fig id="F6" position="float" orientation="portrait"><label>Figure 6.</label><caption><p><tp:taxon-name><tp:taxon-name-part taxon-name-part-type="genus">Atrichelaphinis</tp:taxon-name-part> (<tp:taxon-name-part taxon-name-part-type="subgenus">Heterelaphinis</tp:taxon-name-part>) <tp:taxon-name-part taxon-name-part-type="species">sexualis</tp:taxon-name-part></tp:taxon-name>: <bold>A</bold> parameres. <tp:taxon-name><tp:taxon-name-part taxon-name-part-type="genus">Atrichelaphinis</tp:taxon-name-part> (<tp:taxon-name-part taxon-name-part-type="subgenus">Heterelaphinis</tp:taxon-name-part>) <tp:taxon-name-part taxon-name-part-type="species">quadripunctata</tp:taxon-name-part></tp:taxon-name>: <bold>B</bold> apex of the parameres of the the lectotype. <tp:taxon-name><tp:taxon-name-part taxon-name-part-type="genus">Atrichelaphinis</tp:taxon-name-part> (<tp:taxon-name-part taxon-name-part-type="subgenus">Heterelaphinis</tp:taxon-name-part>) <tp:taxon-name-part taxon-name-part-type="species">nigra</tp:taxon-name-part></tp:taxon-name>: <bold>C</bold> parameres <bold>D</bold> male pronotum <bold>E</bold> mesosternal lobe <bold>F</bold> left elytron (<bold>a</bold> male; <bold>b–d</bold> female). Scale bar = 1 mm (From <xref ref-type="bibr" rid="B7">Antoine 2002</xref>: 187; permission obtained: 13 Feb 2014).</p></caption><graphic xmlns:xlink="http://www.w3.org/1999/xlink" xlink:href="zookeys-482-091-g006.jpg" position="float" orientation="portrait" xlink:type="simple" id="oo_38516.jpg"/></fig></tp:treatment-sec><ref-list><ref id="B7"><mixed-citation xmlns:xlink="http://www.w3.org/1999/xlink" xlink:type="simple"><person-group><name name-style="western"><surname>Antoine</surname><given-names>P</given-names></name></person-group> (<year>2002</year>) <article-title>Quelques espèces nouvelles ou peu connues de la famille des <tp:taxon-name><tp:taxon-name-part taxon-name-part-type="family">Cetoniidae</tp:taxon-name-part></tp:taxon-name> - X (<tp:taxon-name><tp:taxon-name-part taxon-name-part-type="order">Coleoptera</tp:taxon-name-part></tp:taxon-name> <tp:taxon-name><tp:taxon-name-part taxon-name-part-type="superfamily">Scarabaeoidea</tp:taxon-name-part></tp:taxon-name>).</article-title><source>Coléoptères</source><volume>8</volume>(<issue>11</issue>): <fpage>175</fpage>–<lpage>190</lpage>.</mixed-citation></ref><ref id="B57"><mixed-citation xmlns:xlink="http://www.w3.org/1999/xlink" xlink:type="simple"><person-group><name name-style="western"><surname>Ritsema</surname><given-names>C</given-names></name></person-group> (<year>1888</year>) <article-title>Lijst der entomologische Geschriften van Mr.J.W.van Lansberge, gevolgd door eenen opgawe der daarin beschreven nieuwe geslachten, ondergeslachten en soorten.</article-title><source>Tijdschrift voor Entomologie</source><volume>31</volume>: <fpage>201</fpage>–<lpage>234</lpage>.</mixed-citation></ref><ref id="B36"><mixed-citation xmlns:xlink="http://www.w3.org/1999/xlink" xlink:type="simple"><person-group><name name-style="western"><surname>Kolbe</surname><given-names>HJ</given-names></name></person-group> (<year>1897</year>) <article-title>Käfer und Netzflüger Ost-Afrikas.</article-title> In: <person-group><name name-style="western"><surname>Moebius</surname><given-names>K</given-names></name></person-group> (<role>Ed.</role>) <source>Deutsch Ostafrika – Wissenschaftliche Forschungsresultate über Land und Leute unseres ostafrikanischen Schutzgebietes und der Angrenzenden Länder (Band IV) – Die Thierwelt Ost-Afrikas und der Nachbargebiete – Wirbellose Thiere, Coleopteren</source>. <publisher-name>Dietrich Reimer</publisher-name>, <publisher-loc>Berlin</publisher-loc>, <size units="page">367 pp</size>.</mixed-citation></ref><ref id="B6"><mixed-citation xmlns:xlink="http://www.w3.org/1999/xlink" xlink:type="simple"><person-group><name name-style="western"><surname>Antoine</surname><given-names>P</given-names></name></person-group> (<year>1991</year>) <article-title>Révision des genres <italic><tp:taxon-name><tp:taxon-name-part taxon-name-part-type="genus">Dolichosthetus</tp:taxon-name-part></tp:taxon-name></italic> Kolbe et <italic><tp:taxon-name><tp:taxon-name-part taxon-name-part-type="genus">Dulcinea</tp:taxon-name-part></tp:taxon-name></italic> Péringuey (<tp:taxon-name><tp:taxon-name-part taxon-name-part-type="order">Coleoptera</tp:taxon-name-part></tp:taxon-name>, <tp:taxon-name><tp:taxon-name-part taxon-name-part-type="family">Cetoniidae</tp:taxon-name-part></tp:taxon-name>).</article-title><source>Revue française d’Entomologie (NS)</source><volume>13</volume>(<issue>1</issue>): <fpage>1</fpage>–<lpage>12</lpage>.</mixed-citation></ref><ref id="B47"><mixed-citation xmlns:xlink="http://www.w3.org/1999/xlink" xlink:type="simple"><person-group><name name-style="western"><surname>Marais</surname><given-names>E</given-names></name><name name-style="western"><surname>Holm</surname><given-names>E</given-names></name></person-group> (<year>1992</year>) <article-title>Type catalogue and bibliography of the <tp:taxon-name><tp:taxon-name-part taxon-name-part-type="subfamily">Cetoniinae</tp:taxon-name-part></tp:taxon-name> of Sub-Saharan Africa.</article-title><source>Cimbebasia Memoir</source><volume>8</volume>: <fpage>1</fpage>–<lpage>117</lpage>.</mixed-citation></ref><ref id="B43"><mixed-citation xmlns:xlink="http://www.w3.org/1999/xlink" xlink:type="simple"><person-group><name name-style="western"><surname>Krajcik</surname><given-names>M</given-names></name></person-group> (<year>1998</year>) <source><tp:taxon-name><tp:taxon-name-part taxon-name-part-type="family">Cetoniidae</tp:taxon-name-part></tp:taxon-name> of the World – Catalogue, Part I</source>. <publisher-name>Typos Studio Most</publisher-name>, <size units="page">96 + xxxxi pp</size>.</mixed-citation></ref><ref id="B44"><mixed-citation xmlns:xlink="http://www.w3.org/1999/xlink" xlink:type="simple"><person-group><name name-style="western"><surname>Lansberge</surname><given-names>JW</given-names></name></person-group> (<year>1882</year>) <article-title>Enumération des Scarabaeides rapportés du pays des Somalis (Afrique équatoriale) par M. Revoil avec diagnoses des espèces nouvelles.</article-title><source>Bulletin de la Société entomologique de Belgique</source><volume>26</volume>: <fpage>21</fpage>–<lpage>31</lpage>.</mixed-citation></ref></ref-list></tp:taxon-treatment>
