# Supplementary material for: Review of the genera Anelaphinis Kolbe, 1892 and Atrichelaphinis Kraatz, 1898 (Coleoptera, Scarabaeidae, Cetoniinae)
Source: Zookeys. 2015 Feb 16;(482):91–142. doi: 10.3897/zookeys.482.8343 (PMC4337222; doi:10.3897/zookeys.482.8343)
Supplement: XML Treatment for Atrichelaphinis (Heterelaphinis) nigra [file zookeys.482.8343-treatment8.xml]

<!DOCTYPE tp:taxon-treatment
  PUBLIC "-//TaxonX//DTD Taxonomic Treatment Publishing DTD v0 20100105//EN" "tax-treatment-NSO.dtd">
<tp:taxon-treatment xmlns:tp="http://www.plazi.org/taxpub"><tp:treatment-meta><kwd-group><label>Taxon classification</label><kwd><named-content content-type="kingdom">Animalia</named-content></kwd><kwd><named-content content-type="order">Coleoptera</named-content></kwd><kwd><named-content content-type="family">Scarabaeidae</named-content></kwd></kwd-group><mixed-citation publication-type="journal"><person-group><name><surname>Rojkoff</surname><given-names>Sébastien</given-names></name><name><surname>Perissinotto</surname><given-names>Renzo</given-names></name></person-group><article-title>Review of the genera <italic><tp:taxon-name><tp:taxon-name-part taxon-name-part-type="genus">Anelaphinis</tp:taxon-name-part></tp:taxon-name></italic> Kolbe, 1892 and <italic><tp:taxon-name><tp:taxon-name-part taxon-name-part-type="genus">Atrichelaphinis</tp:taxon-name-part></tp:taxon-name></italic> Kraatz, 1898 (<tp:taxon-name><tp:taxon-name-part taxon-name-part-type="order">Coleoptera</tp:taxon-name-part></tp:taxon-name>, <tp:taxon-name><tp:taxon-name-part taxon-name-part-type="family">Scarabaeidae</tp:taxon-name-part></tp:taxon-name>, <tp:taxon-name><tp:taxon-name-part taxon-name-part-type="subfamily">Cetoniinae</tp:taxon-name-part></tp:taxon-name>)</article-title><source>Zookeys</source><day>16</day><month>2</month><year>2015</year><volume>2015</volume><issue>482</issue><fpage>91</fpage><lpage>142</lpage><pub-id pub-id-type="doi">10.3897/zookeys.482.8343</pub-id></mixed-citation></tp:treatment-meta><tp:nomenclature><tp:taxon-name>
                        <tp:taxon-name-part taxon-name-part-type="genus">Atrichelaphinis</tp:taxon-name-part>
                        (<tp:taxon-name-part taxon-name-part-type="subgenus">Heterelaphinis</tp:taxon-name-part>)
                        <tp:taxon-name-part taxon-name-part-type="species">nigra</tp:taxon-name-part>
                    </tp:taxon-name><tp:taxon-authority>Antoine, 2002: 185</tp:taxon-authority><xref ref-type="fig" rid="F6">Figures 6</xref><xref ref-type="fig" rid="F7">and 7</xref></tp:nomenclature><tp:treatment-sec sec-type="Type specimens"><title>Type specimens.</title><p>Holotype male in MNHN: "Somalie, Berbera Check, ex. Coll. Argod 1931". Two female paratypes in MNHN with the same label.</p></tp:treatment-sec><tp:treatment-sec sec-type="Redescription"><title>Redescription</title><p><bold>(n = 3).</bold> Size: length 8.8–10.3 mm; width 5.2–6.0 mm.</p><p><italic>Body.</italic> Appearance stocky, black to dark-brown, from dull to slightly shiny, with white tomentose spots; lateral and irregular band on pronotal margin in male, narrower in female, occasionally reduced to line on lateral angle; three main spots on lateral margins of elytra in male, reduced and fragmented in female.</p><p><italic>Head.</italic> Longer than wide, rectangular, with slightly sinuate anterior margin, slightly upturned and markedly thickened; disc convex; sculpture of large and deep punctures forming laterally some striae; lateral margin almost carinate at base, curving downwards and depressed at middle and reborded in apical part, as anterior margin; vertex and frons without protuberance, with same sculpture as clypeus; antennae dark-brown with club as long as flagellum in male, shorter in female.</p><p><italic>Pronotum.</italic> Slightly transverse, larger at posterior angles; sculpture of transverse punctures with circular distribution centered at middle of posterior margin, middle unsculpted longitudinal line on disc, posterior margin in front of scutellum also unsculped; anterior margin slightly wider than head, slightly tectiform, lateral margins reborded with very smooth lateral angles at middle; posterior margin convex, straight to convex in front of scutellum.</p><p><italic>Scutellum.</italic> Black to dark-brown, longer than wide, apex acute, smooth, with few punctures only on lateral angles and along lateral parts of basal third; grooved laterally.</p><p><italic>Elytra.</italic> Dull, except costae and callus which are slightly shiny; strongly sculpted with two different punctures, fine on costae and horseshoe with central point (semi-annular) on remaining surface; sculpture of first two interstriae becoming confluent in apical half; costae strongly elevated, discal one almost complete to apical callus and strongly developed; apex angular but not produced; lateral margin reborded on basal half.</p><p><italic>Pygidium.</italic> Transverse with horseshoe setigerous sculpture, setae thin and separate; medial line strongly convex, wide and smooth area just before apex reborded and depressed, depression exhibiting striae; two small depressions near anterior angles and one spot of white tomentum on each side.</p><p><italic>Underside.</italic> With scattered lunulate setigerous sculpture, setae longer on sternum than on abdomen; wide crescent punctures on metasternum, disc poorly sculpted (few fine punctures), denser to confluent laterally; abdomen with horseshoe sculpture regularly distributed; posterior coxae reborded laterally, latero-posterior angles well marked, setigerous sculpture of transversal to backward-curved striae; mesosternal apophysis transverse with few setigerous punctures, compressed between the mesocoxae and not protruding; male abdomen concave with visible groove on the sternites 3–5; two small lateral spots on sternite 6 in male, absent in female.</p><p><italic>Legs.</italic> Exhibiting whitish double setae, one long and simple, second scale-type; protibiae bidentate, meso- and metatibiae with carina in apical third; profemora strigillate, mesofemora with crescent punctures to small striae, long setigerous stria along internal margin; metafemora slightly dilated, with crescent punctures to small striae; first tarsal segment shorter than others, metatarsi not spiny; claws normal.</p><p><italic>Aedeagus.</italic> Simple, with sides converging in front; apex rounded and slightly protruding at center, very short longitudinal incision just in front of protrusion.</p></tp:treatment-sec><tp:treatment-sec sec-type="Remarks"><title>Remarks.</title><p>This species is only known from the type series (male holotype and two female paratypes) and is apparently restricted to Somalia. Females exhibit a convex abdomen and enlarged to spatuliform metatibial spurs, while male spurs are slender and acute.</p><fig id="F7" position="float" orientation="portrait"><label>Figure 7.</label><caption><p><tp:taxon-name><tp:taxon-name-part taxon-name-part-type="genus">Atrichelaphinis</tp:taxon-name-part> (<tp:taxon-name-part taxon-name-part-type="subgenus">Heterelaphinis</tp:taxon-name-part>) <tp:taxon-name-part taxon-name-part-type="species">nigra</tp:taxon-name-part></tp:taxon-name> Antoine, 2002. Holotype male, Somalia (MNHN). <bold>A</bold> Dorsal view <bold>B</bold> ventral view <bold>C</bold> parameres in dorsal view <bold>D</bold> parameres in lateral view <bold>E</bold> apex of the parameres.</p></caption><graphic xmlns:xlink="http://www.w3.org/1999/xlink" xlink:href="zookeys-482-091-g007.jpg" position="float" orientation="portrait" xlink:type="simple" id="oo_38517.jpg"/></fig><!--PageBreak--></tp:treatment-sec><tp:treatment-sec><!--Section generated to contain objects referenced in tp:taxon-treatment.--><fig id="F6" position="float" orientation="portrait"><label>Figure 6.</label><caption><p><tp:taxon-name><tp:taxon-name-part taxon-name-part-type="genus">Atrichelaphinis</tp:taxon-name-part> (<tp:taxon-name-part taxon-name-part-type="subgenus">Heterelaphinis</tp:taxon-name-part>) <tp:taxon-name-part taxon-name-part-type="species">sexualis</tp:taxon-name-part></tp:taxon-name>: <bold>A</bold> parameres. <tp:taxon-name><tp:taxon-name-part taxon-name-part-type="genus">Atrichelaphinis</tp:taxon-name-part> (<tp:taxon-name-part taxon-name-part-type="subgenus">Heterelaphinis</tp:taxon-name-part>) <tp:taxon-name-part taxon-name-part-type="species">quadripunctata</tp:taxon-name-part></tp:taxon-name>: <bold>B</bold> apex of the parameres of the the lectotype. <tp:taxon-name><tp:taxon-name-part taxon-name-part-type="genus">Atrichelaphinis</tp:taxon-name-part> (<tp:taxon-name-part taxon-name-part-type="subgenus">Heterelaphinis</tp:taxon-name-part>) <tp:taxon-name-part taxon-name-part-type="species">nigra</tp:taxon-name-part></tp:taxon-name>: <bold>C</bold> parameres <bold>D</bold> male pronotum <bold>E</bold> mesosternal lobe <bold>F</bold> left elytron (<bold>a</bold> male; <bold>b–d</bold> female). Scale bar = 1 mm (From <xref ref-type="bibr" rid="B7">Antoine 2002</xref>: 187; permission obtained: 13 Feb 2014).</p></caption><graphic xmlns:xlink="http://www.w3.org/1999/xlink" xlink:href="zookeys-482-091-g006.jpg" position="float" orientation="portrait" xlink:type="simple" id="oo_38516.jpg"/></fig></tp:treatment-sec><ref-list><ref id="B7"><mixed-citation xmlns:xlink="http://www.w3.org/1999/xlink" xlink:type="simple"><person-group><name name-style="western"><surname>Antoine</surname><given-names>P</given-names></name></person-group> (<year>2002</year>) <article-title>Quelques espèces nouvelles ou peu connues de la famille des <tp:taxon-name><tp:taxon-name-part taxon-name-part-type="family">Cetoniidae</tp:taxon-name-part></tp:taxon-name> - X (<tp:taxon-name><tp:taxon-name-part taxon-name-part-type="order">Coleoptera</tp:taxon-name-part></tp:taxon-name> <tp:taxon-name><tp:taxon-name-part taxon-name-part-type="superfamily">Scarabaeoidea</tp:taxon-name-part></tp:taxon-name>).</article-title><source>Coléoptères</source><volume>8</volume>(<issue>11</issue>): <fpage>175</fpage>–<lpage>190</lpage>.</mixed-citation></ref></ref-list></tp:taxon-treatment>
