# Supplementary material for: Review of the genera Anelaphinis Kolbe, 1892 and Atrichelaphinis Kraatz, 1898 (Coleoptera, Scarabaeidae, Cetoniinae)
Source: Zookeys. 2015 Feb 16;(482):91–142. doi: 10.3897/zookeys.482.8343 (PMC4337222; doi:10.3897/zookeys.482.8343)
Supplement: XML Treatment for Atrichelaphinis (Eugeaphinis) [file zookeys.482.8343-treatment9.xml]

<!DOCTYPE tp:taxon-treatment
  PUBLIC "-//TaxonX//DTD Taxonomic Treatment Publishing DTD v0 20100105//EN" "tax-treatment-NSO.dtd">
<tp:taxon-treatment xmlns:tp="http://www.plazi.org/taxpub"><tp:treatment-meta><kwd-group><label>Taxon classification</label><kwd><named-content content-type="kingdom">Animalia</named-content></kwd><kwd><named-content content-type="order">Coleoptera</named-content></kwd><kwd><named-content content-type="family">Scarabaeidae</named-content></kwd></kwd-group><mixed-citation publication-type="journal"><person-group><name><surname>Rojkoff</surname><given-names>Sébastien</given-names></name><name><surname>Perissinotto</surname><given-names>Renzo</given-names></name></person-group><article-title>Review of the genera <italic><tp:taxon-name><tp:taxon-name-part taxon-name-part-type="genus">Anelaphinis</tp:taxon-name-part></tp:taxon-name></italic> Kolbe, 1892 and <italic><tp:taxon-name><tp:taxon-name-part taxon-name-part-type="genus">Atrichelaphinis</tp:taxon-name-part></tp:taxon-name></italic> Kraatz, 1898 (<tp:taxon-name><tp:taxon-name-part taxon-name-part-type="order">Coleoptera</tp:taxon-name-part></tp:taxon-name>, <tp:taxon-name><tp:taxon-name-part taxon-name-part-type="family">Scarabaeidae</tp:taxon-name-part></tp:taxon-name>, <tp:taxon-name><tp:taxon-name-part taxon-name-part-type="subfamily">Cetoniinae</tp:taxon-name-part></tp:taxon-name>)</article-title><source>Zookeys</source><day>16</day><month>2</month><year>2015</year><volume>2015</volume><issue>482</issue><fpage>91</fpage><lpage>142</lpage><pub-id pub-id-type="doi">10.3897/zookeys.482.8343</pub-id></mixed-citation></tp:treatment-meta><tp:nomenclature><tp:taxon-name>
                        <tp:taxon-name-part taxon-name-part-type="genus">Atrichelaphinis</tp:taxon-name-part>
                        (<tp:taxon-name-part taxon-name-part-type="subgenus">Eugeaphinis</tp:taxon-name-part>)
                    </tp:taxon-name><tp:taxon-status xmlns:xlink="http://www.w3.org/1999/xlink" xlink:type="simple">subgen. n.</tp:taxon-status></tp:nomenclature><tp:treatment-sec sec-type="Type species"><title>Type species.</title><p><italic><tp:taxon-name><tp:taxon-name-part taxon-name-part-type="genus">Atrichelaphinis</tp:taxon-name-part> <tp:taxon-name-part taxon-name-part-type="species">deplanata</tp:taxon-name-part></tp:taxon-name></italic> Moser, 1907</p></tp:treatment-sec><tp:treatment-sec sec-type="Subgeneric characters"><title>Subgeneric characters.</title><p>Clypeus transverse, more or less upturned (this represents a very strong sexual dimorphic character in some species), with anterior angles at the level of the antennal insertion; anterior pronotal border from slightly tectiform (minimally in male) to tuberculate; protibiae bidentate, with denticles normally separated; metatibial apical spurs enlarged or not in female; parameres of aedeagus fused, with apex sometimes sinuate or projecting laterally into hook-like expansion, but without frontal protrusion at middle and never reployed on ventral side, only curved downwards at apex.</p><p>The type of <italic><tp:taxon-name><tp:taxon-name-part taxon-name-part-type="genus">Atrichelaphinis</tp:taxon-name-part> <tp:taxon-name-part taxon-name-part-type="species">deplanata</tp:taxon-name-part></tp:taxon-name></italic> was labelled by <xref ref-type="bibr" rid="B3">Antoine (1988)</xref> as "<italic><tp:taxon-name><tp:taxon-name-part taxon-name-part-type="genus">Pseudanelaphinis</tp:taxon-name-part> <tp:taxon-name-part taxon-name-part-type="species">deplanata</tp:taxon-name-part></tp:taxon-name></italic>". Specimens of the same species and of <italic><tp:taxon-name><tp:taxon-name-part taxon-name-part-type="genus">Anelaphinis</tp:taxon-name-part> <tp:taxon-name-part taxon-name-part-type="species">kwangensis</tp:taxon-name-part></tp:taxon-name></italic> Burgeon, 1931 were also labelled as "<italic><tp:taxon-name><tp:taxon-name-part taxon-name-part-type="genus">Pseudanelaphinis</tp:taxon-name-part></tp:taxon-name></italic>". However, no publication relating to this genus (<italic>in litteris</italic>) could be traced during this study. Eight species and one subspecies are currently included.</p></tp:treatment-sec><ref-list><ref id="B3"><mixed-citation xmlns:xlink="http://www.w3.org/1999/xlink" xlink:type="simple"><person-group><name name-style="western"><surname>Antoine</surname><given-names>P</given-names></name></person-group> (<year>1988</year>) <article-title>Description d’un genre nouveau, <italic><tp:taxon-name><tp:taxon-name-part taxon-name-part-type="genus">Paranelaphinis</tp:taxon-name-part></tp:taxon-name></italic> (<tp:taxon-name><tp:taxon-name-part taxon-name-part-type="order">Coleoptera</tp:taxon-name-part></tp:taxon-name>, <tp:taxon-name><tp:taxon-name-part taxon-name-part-type="family">Cetoniidae</tp:taxon-name-part></tp:taxon-name>), et de trois espèces nouvelles appartenant à ce genre.</article-title><source>Revue de Zoologie africaine</source><volume>102</volume>: <fpage>47</fpage>–<lpage>52</lpage>.</mixed-citation></ref></ref-list></tp:taxon-treatment>
