# Supplementary material for: Review of the genera Anelaphinis Kolbe, 1892 and Atrichelaphinis Kraatz, 1898 (Coleoptera, Scarabaeidae, Cetoniinae)
Source: Zookeys. 2015 Feb 16;(482):91–142. doi: 10.3897/zookeys.482.8343 (PMC4337222; doi:10.3897/zookeys.482.8343)
Supplement: XML Treatment for Atrichelaphinis (Eugeaphinis) deplanata deplanata [file zookeys.482.8343-treatment10.xml]

<!DOCTYPE tp:taxon-treatment
  PUBLIC "-//TaxonX//DTD Taxonomic Treatment Publishing DTD v0 20100105//EN" "tax-treatment-NSO.dtd">
<tp:taxon-treatment xmlns:tp="http://www.plazi.org/taxpub"><tp:treatment-meta><kwd-group><label>Taxon classification</label><kwd><named-content content-type="kingdom">Animalia</named-content></kwd><kwd><named-content content-type="order">Coleoptera</named-content></kwd><kwd><named-content content-type="family">Scarabaeidae</named-content></kwd></kwd-group><mixed-citation publication-type="journal"><person-group><name><surname>Rojkoff</surname><given-names>Sébastien</given-names></name><name><surname>Perissinotto</surname><given-names>Renzo</given-names></name></person-group><article-title>Review of the genera <italic><tp:taxon-name><tp:taxon-name-part taxon-name-part-type="genus">Anelaphinis</tp:taxon-name-part></tp:taxon-name></italic> Kolbe, 1892 and <italic><tp:taxon-name><tp:taxon-name-part taxon-name-part-type="genus">Atrichelaphinis</tp:taxon-name-part></tp:taxon-name></italic> Kraatz, 1898 (<tp:taxon-name><tp:taxon-name-part taxon-name-part-type="order">Coleoptera</tp:taxon-name-part></tp:taxon-name>, <tp:taxon-name><tp:taxon-name-part taxon-name-part-type="family">Scarabaeidae</tp:taxon-name-part></tp:taxon-name>, <tp:taxon-name><tp:taxon-name-part taxon-name-part-type="subfamily">Cetoniinae</tp:taxon-name-part></tp:taxon-name>)</article-title><source>Zookeys</source><day>16</day><month>2</month><year>2015</year><volume>2015</volume><issue>482</issue><fpage>91</fpage><lpage>142</lpage><pub-id pub-id-type="doi">10.3897/zookeys.482.8343</pub-id></mixed-citation></tp:treatment-meta><tp:nomenclature><tp:taxon-name>
                        <tp:taxon-name-part taxon-name-part-type="genus">Atrichelaphinis</tp:taxon-name-part>
                        (<tp:taxon-name-part taxon-name-part-type="subgenus">Eugeaphinis</tp:taxon-name-part>)
                        <tp:taxon-name-part taxon-name-part-type="species">deplanata</tp:taxon-name-part>
                        <tp:taxon-name-part taxon-name-part-type="subspecies">deplanata</tp:taxon-name-part>
                    </tp:taxon-name><tp:taxon-authority>(Moser, 1907)</tp:taxon-authority><xref ref-type="fig" rid="F8">Figures 8</xref><xref ref-type="fig" rid="F9">and 9</xref><!--PageBreak--><!--PageBreak--><tp:nomenclature-citation-list><tp:nomenclature-citation><tp:taxon-name><tp:taxon-name-part taxon-name-part-type="genus">Atrichelaphinis</tp:taxon-name-part> <tp:taxon-name-part taxon-name-part-type="species">deplanata</tp:taxon-name-part></tp:taxon-name><comment> Moser, 1907: 316–317; <xref ref-type="bibr" rid="B60">Schenkling 1921</xref>: 304; <xref ref-type="bibr" rid="B28">Girard 1993</xref>: 165; <xref ref-type="bibr" rid="B47">Marais and Holm 1992</xref>: 11; Joly 1993: 9.</comment></tp:nomenclature-citation><tp:nomenclature-citation><tp:taxon-name><tp:taxon-name-part taxon-name-part-type="genus">Atrichelaphinis</tp:taxon-name-part> <tp:taxon-name-part taxon-name-part-type="species">deplanata</tp:taxon-name-part></tp:taxon-name><comment> (Moser, 1908) Touroult &amp; Le Gall, 2001: 34.</comment></tp:nomenclature-citation><tp:nomenclature-citation><tp:taxon-name><tp:taxon-name-part taxon-name-part-type="genus">Atrichelaphinis</tp:taxon-name-part> <tp:taxon-name-part taxon-name-part-type="species">deplanate</tp:taxon-name-part></tp:taxon-name><comment> (Moser) Antoine, 1988: 48.</comment></tp:nomenclature-citation><tp:nomenclature-citation><tp:taxon-name><tp:taxon-name-part taxon-name-part-type="genus">Atrichelaphinis</tp:taxon-name-part> <tp:taxon-name-part taxon-name-part-type="species">kwangensis</tp:taxon-name-part></tp:taxon-name><comment> (Burgeon) Marais &amp; Holm, 1992: 11.</comment></tp:nomenclature-citation><tp:nomenclature-citation><tp:taxon-name><tp:taxon-name-part taxon-name-part-type="genus">Anelaphinis</tp:taxon-name-part> <tp:taxon-name-part taxon-name-part-type="species">deplanata</tp:taxon-name-part></tp:taxon-name><comment> (Moser) Antoine, 1991: 2; <xref ref-type="bibr" rid="B7">Antoine 2002</xref>: 186.</comment></tp:nomenclature-citation><tp:nomenclature-citation><tp:taxon-name><tp:taxon-name-part taxon-name-part-type="genus">Anelaphinis</tp:taxon-name-part> <tp:taxon-name-part taxon-name-part-type="species">kwangensis</tp:taxon-name-part></tp:taxon-name><comment> Burgeon, 1931: 221–222; <xref ref-type="bibr" rid="B14">Burgeon 1932</xref>: 95; <xref ref-type="bibr" rid="B16">Burgeon 1935</xref>: 470; <xref ref-type="bibr" rid="B9">Basilewsky 1955</xref>: 114; <xref ref-type="bibr" rid="B3">Antoine 1988</xref>: 48; <xref ref-type="bibr" rid="B6">Antoine 1991</xref>: 2.</comment></tp:nomenclature-citation></tp:nomenclature-citation-list></tp:nomenclature><tp:treatment-sec sec-type="Type specimens"><title>Type specimens.</title><p><italic><tp:taxon-name><tp:taxon-name-part taxon-name-part-type="genus">Atrichelaphinis</tp:taxon-name-part> <tp:taxon-name-part taxon-name-part-type="species">deplanata</tp:taxon-name-part></tp:taxon-name></italic>, holotype in MNHU:  "Dahomey"; <italic><tp:taxon-name><tp:taxon-name-part taxon-name-part-type="genus">Atrichelaphinis</tp:taxon-name-part> <tp:taxon-name-part taxon-name-part-type="species">kwangensis</tp:taxon-name-part></tp:taxon-name></italic>, holotype in MRAC: "Musée du Congo, Kwango V-1927, (D? Zoballo), Don R. Mayné".</p></tp:treatment-sec><tp:treatment-sec sec-type="Redescription"><title>Redescription</title><p><bold>(n &gt; 30).</bold> Size: length ♂, 9.6–13.3 mm; ♀, 9.8–12.4 mm; width ♂, 5.6–6.9 mm; ♀, 6.2–7.0 mm.</p><p><italic>Body.</italic> Dorsally velutinous, background colour from light-yellow to light-brown, with many black/dark brown markings and small white maculae; scale pilosity mainly on ventral suface, more extensive in male than in female, particularly dense on antero-lateral borders of pronotum, on mesepimerons and legs.</p><p><italic>Head.</italic> Clypeus transverse, almost bilobed in front, anterior margin reborded, anterior angles rounded, lateral angle visible from above, large and dense simple punctures on disc, laterally wrinkled; small white maculae scattered throughout dorsal surface, scale pilosity laterally behind eyes; antennae concolor, with clubs slightly longer in male than in female.</p><!--PageBreak--><p><italic>Pronotum.</italic> Exhibiting strong development of black markings, reducing the background colour to margins in some specimens; octagonal, anterior margin from straight to slightly tectiform, disc bulbous in front and without punctures; lateral margin almost completely reborded, with posterior half straight from subparallel to convergent, lateral angles rounded but visible, posterior angles rounded; posterior margin straight to weakly convex laterally, medial part strongly emarginate in front of scutellum.</p><p><italic>Scutellum.</italic> With apex from weakly rounded to acute, lateral margins from straight to weakly concave and with lateral grooves.</p><p><italic>Elytra.</italic> Usually showing transverse area lighter than base and apical parts, which exhibit more black marks; tricostate, with the second costa raised only in basal half; three pairs of geminate striae, sculpture of horseshoe-like punctures diverging at basal part of each stria, becoming confluent and geminate on upper half; apico-sutural angle acute, longer in male than in female.</p><p><italic>Pygidium.</italic> Light brown with black markings, with horseshoe punctures and dense scale pilosity; exhibiting many depressed areas.</p><!--PageBreak--><!--PageBreak--><p><italic>Underside.</italic> Brown and black with white maculae; scale pilosity dense on lateral parts of sternum which are striated; abdominal pilosity thinner and reduced to lateral sides where punctuation consists of few horseshoe setigerous puncture; middle of sternum and abdomen without punctuation, only longitudinal line visible on metasternum, abdomen weakly concave in male, convex in female; mesosternal apophysis transverse, compressed and not protruding between mesocoxae, metasternal declivity with scale pilosity.</p><p><italic>Legs.</italic> Light brown, with scale pilosity, metafemora widened, metatibia short, thickened at apex, tarsi unmodified and normal; latero-posterior angle of metacoxae rounded; metatibial spurs thin and acute in male, slightly thickened and acute in female.</p><p><italic>Aedeagus.</italic> Parameres narrowing gently towards apex, more abruptly close to apex; apex truncate and curved downwards, apical curved part from bilobed to incised (in frontal view).</p></tp:treatment-sec><tp:treatment-sec sec-type="Remarks"><title>Remarks.</title><p>Through courtesy of the MNHU and the MRAC, an opportunity was provided to study both types of <italic><tp:taxon-name><tp:taxon-name-part taxon-name-part-type="genus">Atrichelaphinis</tp:taxon-name-part> <tp:taxon-name-part taxon-name-part-type="species">deplanata</tp:taxon-name-part></tp:taxon-name></italic> (Figure <xref ref-type="fig" rid="F7">7</xref>) and <italic><tp:taxon-name><tp:taxon-name-part taxon-name-part-type="genus">Atrichelaphinis</tp:taxon-name-part> <tp:taxon-name-part taxon-name-part-type="species">kwangensis</tp:taxon-name-part></tp:taxon-name></italic> (Figure <xref ref-type="fig" rid="F8">8</xref>). As already indicated by <xref ref-type="bibr" rid="B3">Antoine (1988</xref>: 48), the synonymy between these two taxa can now be conclusively confirmed. Many specimens from several countries were analysed, including Cameroon, Guinea, Ivory Coast, Togo, Congo-Brazzaville, Congo-Kinshasa, Central African Republic and Kenya. The species seems to be a flower visitor.</p><fig id="F8" position="float" orientation="portrait"><label>Figure 8.</label><caption><p><tp:taxon-name><tp:taxon-name-part taxon-name-part-type="genus">Atrichelaphinis</tp:taxon-name-part> (<tp:taxon-name-part taxon-name-part-type="subgenus">Eugeaphinis</tp:taxon-name-part>) <tp:taxon-name-part taxon-name-part-type="species">deplanata</tp:taxon-name-part> <tp:taxon-name-part taxon-name-part-type="subspecies">deplanata</tp:taxon-name-part></tp:taxon-name> (Moser, 1907), holotype (MNHU). <bold>A</bold> Dorsal view <bold>B</bold> ventral view.</p></caption><graphic xmlns:xlink="http://www.w3.org/1999/xlink" xlink:href="zookeys-482-091-g008.jpg" position="float" orientation="portrait" xlink:type="simple" id="oo_38518.jpg"/></fig><fig id="F9" position="float" orientation="portrait"><label>Figure 9.</label><caption><p><italic><tp:taxon-name><tp:taxon-name-part taxon-name-part-type="genus">Anelaphinis</tp:taxon-name-part> <tp:taxon-name-part taxon-name-part-type="species">kwangensis</tp:taxon-name-part></tp:taxon-name></italic> Burgeon, 1931, holotype (MRAC). <bold>A</bold> Dorsal view <bold>B</bold> ventral view <bold>C</bold> parameres in dorsal view <bold>D</bold> parameres in lateral view <bold>E</bold> apex of parameres.</p></caption><graphic xmlns:xlink="http://www.w3.org/1999/xlink" xlink:href="zookeys-482-091-g009.jpg" position="float" orientation="portrait" xlink:type="simple" id="oo_38519.jpg"/></fig></tp:treatment-sec><tp:treatment-sec><!--Section generated to contain objects referenced in tp:taxon-treatment.--><fig id="F7" position="float" orientation="portrait"><label>Figure 7.</label><caption><p><tp:taxon-name><tp:taxon-name-part taxon-name-part-type="genus">Atrichelaphinis</tp:taxon-name-part> (<tp:taxon-name-part taxon-name-part-type="subgenus">Heterelaphinis</tp:taxon-name-part>) <tp:taxon-name-part taxon-name-part-type="species">nigra</tp:taxon-name-part></tp:taxon-name> Antoine, 2002. Holotype male, Somalia (MNHN). <bold>A</bold> Dorsal view <bold>B</bold> ventral view <bold>C</bold> parameres in dorsal view <bold>D</bold> parameres in lateral view <bold>E</bold> apex of the parameres.</p></caption><graphic xmlns:xlink="http://www.w3.org/1999/xlink" xlink:href="zookeys-482-091-g007.jpg" position="float" orientation="portrait" xlink:type="simple" id="oo_38517.jpg"/></fig></tp:treatment-sec><ref-list><ref id="B60"><mixed-citation xmlns:xlink="http://www.w3.org/1999/xlink" xlink:type="simple"><person-group><name name-style="western"><surname>Schenkling</surname><given-names>S</given-names></name></person-group> (<year>1921</year>) <chapter-title>Pars 72: <tp:taxon-name><tp:taxon-name-part taxon-name-part-type="family">Scarabaeidae</tp:taxon-name-part></tp:taxon-name>: <tp:taxon-name><tp:taxon-name-part taxon-name-part-type="subfamily">Cetoniinae</tp:taxon-name-part></tp:taxon-name>.</chapter-title> In: <person-group><name name-style="western"><surname>Schenkling</surname><given-names>S</given-names></name></person-group> (<role>Ed.</role>) <source>Coleopterum Catalogus.</source><publisher-name>W Junk</publisher-name>, <publisher-loc>Berlin</publisher-loc>, <size units="page">431 pp</size>.</mixed-citation></ref><ref id="B28"><mixed-citation xmlns:xlink="http://www.w3.org/1999/xlink" xlink:type="simple"><person-group><name name-style="western"><surname>Girard</surname><given-names>C</given-names></name></person-group> (<year>1993</year>) <article-title>L’entomofaune des termitières mortes. Biodiversité des coléoptères. <tp:taxon-name><tp:taxon-name-part taxon-name-part-type="family">Cetoniidae</tp:taxon-name-part></tp:taxon-name>, <tp:taxon-name><tp:taxon-name-part taxon-name-part-type="family">Dynastidae</tp:taxon-name-part></tp:taxon-name> et <tp:taxon-name><tp:taxon-name-part taxon-name-part-type="family">Scarabaeidae</tp:taxon-name-part></tp:taxon-name>.</article-title><source>Revue française d’Entomologie</source> (<series>NS</series>) <volume>15</volume>(<issue>4</issue>): <fpage>161</fpage>–<lpage>168</lpage>.</mixed-citation></ref><ref id="B47"><mixed-citation xmlns:xlink="http://www.w3.org/1999/xlink" xlink:type="simple"><person-group><name name-style="western"><surname>Marais</surname><given-names>E</given-names></name><name name-style="western"><surname>Holm</surname><given-names>E</given-names></name></person-group> (<year>1992</year>) <article-title>Type catalogue and bibliography of the <tp:taxon-name><tp:taxon-name-part taxon-name-part-type="subfamily">Cetoniinae</tp:taxon-name-part></tp:taxon-name> of Sub-Saharan Africa.</article-title><source>Cimbebasia Memoir</source><volume>8</volume>: <fpage>1</fpage>–<lpage>117</lpage>.</mixed-citation></ref><ref id="B7"><mixed-citation xmlns:xlink="http://www.w3.org/1999/xlink" xlink:type="simple"><person-group><name name-style="western"><surname>Antoine</surname><given-names>P</given-names></name></person-group> (<year>2002</year>) <article-title>Quelques espèces nouvelles ou peu connues de la famille des <tp:taxon-name><tp:taxon-name-part taxon-name-part-type="family">Cetoniidae</tp:taxon-name-part></tp:taxon-name> - X (<tp:taxon-name><tp:taxon-name-part taxon-name-part-type="order">Coleoptera</tp:taxon-name-part></tp:taxon-name> <tp:taxon-name><tp:taxon-name-part taxon-name-part-type="superfamily">Scarabaeoidea</tp:taxon-name-part></tp:taxon-name>).</article-title><source>Coléoptères</source><volume>8</volume>(<issue>11</issue>): <fpage>175</fpage>–<lpage>190</lpage>.</mixed-citation></ref><ref id="B14"><mixed-citation xmlns:xlink="http://www.w3.org/1999/xlink" xlink:type="simple"><person-group><name name-style="western"><surname>Burgeon</surname><given-names>L</given-names></name></person-group> (<year>1932</year>) <article-title>Catalogues raisonnés de la faune entomologique du Congo Belge. Coléoptères:  Fam. <tp:taxon-name><tp:taxon-name-part taxon-name-part-type="family">Scarabeidae</tp:taxon-name-part></tp:taxon-name>. Sous-famille <tp:taxon-name><tp:taxon-name-part taxon-name-part-type="subfamily">Cetoniinae</tp:taxon-name-part></tp:taxon-name>.</article-title><source>Annales du Musée Du Congo Belge</source><volume>3</volume>: <fpage>47</fpage>–<lpage>128</lpage>.</mixed-citation></ref><ref id="B16"><mixed-citation xmlns:xlink="http://www.w3.org/1999/xlink" xlink:type="simple"><person-group><name name-style="western"><surname>Burgeon</surname><given-names>L</given-names></name></person-group> (<year>1935</year>) <article-title>Note sur les cétoines congolaises.</article-title><source>Revue de Zoologie et de Botanique Africaine</source><volume>26</volume>(<issue>5</issue>): <fpage>461</fpage>–<lpage>472</lpage>.</mixed-citation></ref><ref id="B9"><mixed-citation xmlns:xlink="http://www.w3.org/1999/xlink" xlink:type="simple"><person-group><name name-style="western"><surname>Basilewsky</surname><given-names>P</given-names></name></person-group> (<year>1955</year>) <article-title>Contribution à l’étude de la faune entomologique du Ruanda-Urundi (Mission P. Basilewsky, 1953) – XI. <tp:taxon-name><tp:taxon-name-part taxon-name-part-type="order">Coleoptera</tp:taxon-name-part></tp:taxon-name> <tp:taxon-name><tp:taxon-name-part taxon-name-part-type="family">Scarabaeidae</tp:taxon-name-part></tp:taxon-name> <tp:taxon-name><tp:taxon-name-part taxon-name-part-type="subfamily">Cetoniinae</tp:taxon-name-part></tp:taxon-name>.</article-title><source>Annales du Musée Royal du Congo Belge</source>, <publisher-loc>Tervuren</publisher-loc>, in 8°, Zool. <volume>36</volume>: <fpage>105</fpage>–<lpage>124</lpage>.</mixed-citation></ref><ref id="B3"><mixed-citation xmlns:xlink="http://www.w3.org/1999/xlink" xlink:type="simple"><person-group><name name-style="western"><surname>Antoine</surname><given-names>P</given-names></name></person-group> (<year>1988</year>) <article-title>Description d’un genre nouveau, <italic><tp:taxon-name><tp:taxon-name-part taxon-name-part-type="genus">Paranelaphinis</tp:taxon-name-part></tp:taxon-name></italic> (<tp:taxon-name><tp:taxon-name-part taxon-name-part-type="order">Coleoptera</tp:taxon-name-part></tp:taxon-name>, <tp:taxon-name><tp:taxon-name-part taxon-name-part-type="family">Cetoniidae</tp:taxon-name-part></tp:taxon-name>), et de trois espèces nouvelles appartenant à ce genre.</article-title><source>Revue de Zoologie africaine</source><volume>102</volume>: <fpage>47</fpage>–<lpage>52</lpage>.</mixed-citation></ref><ref id="B6"><mixed-citation xmlns:xlink="http://www.w3.org/1999/xlink" xlink:type="simple"><person-group><name name-style="western"><surname>Antoine</surname><given-names>P</given-names></name></person-group> (<year>1991</year>) <article-title>Révision des genres <italic><tp:taxon-name><tp:taxon-name-part taxon-name-part-type="genus">Dolichosthetus</tp:taxon-name-part></tp:taxon-name></italic> Kolbe et <italic><tp:taxon-name><tp:taxon-name-part taxon-name-part-type="genus">Dulcinea</tp:taxon-name-part></tp:taxon-name></italic> Péringuey (<tp:taxon-name><tp:taxon-name-part taxon-name-part-type="order">Coleoptera</tp:taxon-name-part></tp:taxon-name>, <tp:taxon-name><tp:taxon-name-part taxon-name-part-type="family">Cetoniidae</tp:taxon-name-part></tp:taxon-name>).</article-title><source>Revue française d’Entomologie (NS)</source><volume>13</volume>(<issue>1</issue>): <fpage>1</fpage>–<lpage>12</lpage>.</mixed-citation></ref></ref-list></tp:taxon-treatment>
