# Supplementary material for: Review of the genera Anelaphinis Kolbe, 1892 and Atrichelaphinis Kraatz, 1898 (Coleoptera, Scarabaeidae, Cetoniinae)
Source: Zookeys. 2015 Feb 16;(482):91–142. doi: 10.3897/zookeys.482.8343 (PMC4337222; doi:10.3897/zookeys.482.8343)
Supplement: XML Treatment for Atrichelaphinis (Eugeaphinis) rhodesiana [file zookeys.482.8343-treatment12.xml]

<!DOCTYPE tp:taxon-treatment
  PUBLIC "-//TaxonX//DTD Taxonomic Treatment Publishing DTD v0 20100105//EN" "tax-treatment-NSO.dtd">
<tp:taxon-treatment xmlns:tp="http://www.plazi.org/taxpub"><tp:treatment-meta><kwd-group><label>Taxon classification</label><kwd><named-content content-type="kingdom">Animalia</named-content></kwd><kwd><named-content content-type="order">Coleoptera</named-content></kwd><kwd><named-content content-type="family">Scarabaeidae</named-content></kwd></kwd-group><mixed-citation publication-type="journal"><person-group><name><surname>Rojkoff</surname><given-names>Sébastien</given-names></name><name><surname>Perissinotto</surname><given-names>Renzo</given-names></name></person-group><article-title>Review of the genera <italic><tp:taxon-name><tp:taxon-name-part taxon-name-part-type="genus">Anelaphinis</tp:taxon-name-part></tp:taxon-name></italic> Kolbe, 1892 and <italic><tp:taxon-name><tp:taxon-name-part taxon-name-part-type="genus">Atrichelaphinis</tp:taxon-name-part></tp:taxon-name></italic> Kraatz, 1898 (<tp:taxon-name><tp:taxon-name-part taxon-name-part-type="order">Coleoptera</tp:taxon-name-part></tp:taxon-name>, <tp:taxon-name><tp:taxon-name-part taxon-name-part-type="family">Scarabaeidae</tp:taxon-name-part></tp:taxon-name>, <tp:taxon-name><tp:taxon-name-part taxon-name-part-type="subfamily">Cetoniinae</tp:taxon-name-part></tp:taxon-name>)</article-title><source>Zookeys</source><day>16</day><month>2</month><year>2015</year><volume>2015</volume><issue>482</issue><fpage>91</fpage><lpage>142</lpage><pub-id pub-id-type="doi">10.3897/zookeys.482.8343</pub-id></mixed-citation></tp:treatment-meta><tp:nomenclature><tp:taxon-name>
                        <tp:taxon-name-part taxon-name-part-type="genus">Atrichelaphinis</tp:taxon-name-part>
                        (<tp:taxon-name-part taxon-name-part-type="subgenus">Eugeaphinis</tp:taxon-name-part>)
                        <tp:taxon-name-part taxon-name-part-type="species">rhodesiana</tp:taxon-name-part>
                    </tp:taxon-name><tp:taxon-authority>(Péringuey, 1907)</tp:taxon-authority><xref ref-type="fig" rid="F11">Figure 11</xref><!--PageBreak--><!--PageBreak--><tp:nomenclature-citation-list><tp:nomenclature-citation><tp:taxon-name><tp:taxon-name-part taxon-name-part-type="genus">Niphetophora</tp:taxon-name-part> <tp:taxon-name-part taxon-name-part-type="species">rhodesiana</tp:taxon-name-part></tp:taxon-name><comment> Péringuey, 1907: 451; <xref ref-type="bibr" rid="B60">Schenkling 1921</xref>: 352; <xref ref-type="bibr" rid="B6">Antoine 1991</xref>: 2; <xref ref-type="bibr" rid="B32">Holm and Marais 1992</xref>: 53.</comment></tp:nomenclature-citation><tp:nomenclature-citation><tp:taxon-name><tp:taxon-name-part taxon-name-part-type="genus">Anelaphinis</tp:taxon-name-part> <tp:taxon-name-part taxon-name-part-type="species">rhodesiana</tp:taxon-name-part></tp:taxon-name><comment> (Péringuey) Antoine &amp; Holm, 1993: 102.</comment></tp:nomenclature-citation></tp:nomenclature-citation-list></tp:nomenclature><tp:treatment-sec sec-type="Type specimen"><title>Type specimen.</title><p>Holotype male: "S. Rhodesia, Umtali " (ISAM).</p></tp:treatment-sec><tp:treatment-sec sec-type="Redescription"><title>Redescription</title><p><bold>(n = 42).</bold> Size: length ♂, 10.2–12.6 mm; ♀, 10.4–12.2 mm; width ♂, 5.7–6.9 mm; ♀, 57–7.0 mm.</p><p><italic>Body.</italic> Light brown mottle with dark marks from green to brown, dark color at times covering virtually entire surface; matt to shiny, white spots of tomentum scattered throughout; light pilisoty distributed on vertex, along lateral margins of pronotum, on mesepimeron, on elytra (mainly on sides and apex) and pygidium.</p><p><italic>Head.</italic> Clypeus slightly transverse, anterior margin strongly upturned in male, reborded and slightly bilobed in female; disc convex; punctures scattered and superficial, striolated laterally and in front.</p><p><italic>Pronotum.</italic> Transverse, lateral angles strongly rounded almost imperceptible to slightly discernible; lateral margin completely reborded; posterior margin concave in front of scutellum, laterally convex; anterior margin bluntly tuberculate at middle; punctuation sparse on disc, becoming denser and stronger laterally and in front.</p><!--PageBreak--><p><italic>Scutellum.</italic> With short setae and occasional round puctures at base; apex acute.</p><p><italic>Elytra.</italic> With two pairs of striae between sutural costae; discolateral costae with lunulate punctures more or less complete and confluent, horseshoe sculpture also on lateral margins; apicosutural angle acute and more or less developed.</p><p><italic>Pygidium.</italic> Parabolic with upturned posterior margin.</p><!--PageBreak--><p><italic>Underside.</italic> Shiny, generally with spots of white tomentum on abdomen and metasternum, sometimes also on metafemora; mesosternal apophysis transverse, compressed between the mesocoxae, anterior margin slightly convex; median part of metasternum and abdomen without pilosity and less sculpted.</p><p><italic>Legs.</italic> Protibiae tri- to unidentate; meso and metatibae with tranverse carina under middle of external side slightly enlarged; metalegs more robust in female; second metatarsomere longer than third and fourth; with setae longer than in any other area; metatibial spurs thin and acute in male, slightly enlarged and blunt in female.</p><p><italic>Aedeagus.</italic> Parameres (Figure <xref ref-type="fig" rid="F9">9D</xref>) about twice as long as wide (sometimes even longer), wider at apex than at base; laterally concave and not modified, apex convex with round angles; downturned part of apex from straight/convex to sinuate and slightly incised at middle.</p></tp:treatment-sec><tp:treatment-sec sec-type="Remarks"><title>Remarks.</title><p>A large number of specimens from Zimbabwe and South Africa was analysed for this sudy (in IRSN, MNHN, MNHU, PCRP, PCSR). The South African distribution of the species is restricted to the eastern, wetter part of the country (<xref ref-type="bibr" rid="B32">Holm and Marais 1992</xref>). Although no supporting records were found, the species is likely to occur also in neighbouring Mozambique and Botswana. It is normally found on a variety of flowers, fermenting fruit and sap flows.</p><fig id="F11" position="float" orientation="portrait"><label>Figure 11.</label><caption><p><tp:taxon-name><tp:taxon-name-part taxon-name-part-type="genus">Atrichelaphinis</tp:taxon-name-part> (<tp:taxon-name-part taxon-name-part-type="subgenus">Eugeaphinis</tp:taxon-name-part>) <tp:taxon-name-part taxon-name-part-type="species">rhodesiana</tp:taxon-name-part></tp:taxon-name> (Péringuey, 1907), holotype (ISAM). <bold>A</bold> Dorsal view <bold>B</bold> ventral view <bold>C</bold> parameres in dorsal view <bold>D</bold> parameres in lateral view.</p></caption><graphic xmlns:xlink="http://www.w3.org/1999/xlink" xlink:href="zookeys-482-091-g011.jpg" position="float" orientation="portrait" xlink:type="simple" id="oo_38521.jpg"/></fig></tp:treatment-sec><tp:treatment-sec><!--Section generated to contain objects referenced in tp:taxon-treatment.--><fig id="F9" position="float" orientation="portrait"><label>Figure 9.</label><caption><p><italic><tp:taxon-name><tp:taxon-name-part taxon-name-part-type="genus">Anelaphinis</tp:taxon-name-part> <tp:taxon-name-part taxon-name-part-type="species">kwangensis</tp:taxon-name-part></tp:taxon-name></italic> Burgeon, 1931, holotype (MRAC). <bold>A</bold> Dorsal view <bold>B</bold> ventral view <bold>C</bold> parameres in dorsal view <bold>D</bold> parameres in lateral view <bold>E</bold> apex of parameres.</p></caption><graphic xmlns:xlink="http://www.w3.org/1999/xlink" xlink:href="zookeys-482-091-g009.jpg" position="float" orientation="portrait" xlink:type="simple" id="oo_38519.jpg"/></fig></tp:treatment-sec><ref-list><ref id="B60"><mixed-citation xmlns:xlink="http://www.w3.org/1999/xlink" xlink:type="simple"><person-group><name name-style="western"><surname>Schenkling</surname><given-names>S</given-names></name></person-group> (<year>1921</year>) <chapter-title>Pars 72: <tp:taxon-name><tp:taxon-name-part taxon-name-part-type="family">Scarabaeidae</tp:taxon-name-part></tp:taxon-name>: <tp:taxon-name><tp:taxon-name-part taxon-name-part-type="subfamily">Cetoniinae</tp:taxon-name-part></tp:taxon-name>.</chapter-title> In: <person-group><name name-style="western"><surname>Schenkling</surname><given-names>S</given-names></name></person-group> (<role>Ed.</role>) <source>Coleopterum Catalogus.</source><publisher-name>W Junk</publisher-name>, <publisher-loc>Berlin</publisher-loc>, <size units="page">431 pp</size>.</mixed-citation></ref><ref id="B6"><mixed-citation xmlns:xlink="http://www.w3.org/1999/xlink" xlink:type="simple"><person-group><name name-style="western"><surname>Antoine</surname><given-names>P</given-names></name></person-group> (<year>1991</year>) <article-title>Révision des genres <italic><tp:taxon-name><tp:taxon-name-part taxon-name-part-type="genus">Dolichosthetus</tp:taxon-name-part></tp:taxon-name></italic> Kolbe et <italic><tp:taxon-name><tp:taxon-name-part taxon-name-part-type="genus">Dulcinea</tp:taxon-name-part></tp:taxon-name></italic> Péringuey (<tp:taxon-name><tp:taxon-name-part taxon-name-part-type="order">Coleoptera</tp:taxon-name-part></tp:taxon-name>, <tp:taxon-name><tp:taxon-name-part taxon-name-part-type="family">Cetoniidae</tp:taxon-name-part></tp:taxon-name>).</article-title><source>Revue française d’Entomologie (NS)</source><volume>13</volume>(<issue>1</issue>): <fpage>1</fpage>–<lpage>12</lpage>.</mixed-citation></ref><ref id="B32"><mixed-citation xmlns:xlink="http://www.w3.org/1999/xlink" xlink:type="simple"><person-group><name name-style="western"><surname>Holm</surname><given-names>E</given-names></name><name name-style="western"><surname>Marais</surname><given-names>E</given-names></name></person-group> (<year>1992</year>) <source>Fruit chafers of Southern Africa</source>. <publisher-name>Ekogilde cc</publisher-name>, <size units="page">326 pp</size>.</mixed-citation></ref></ref-list></tp:taxon-treatment>
