# Supplementary material for: Review of the genera Anelaphinis Kolbe, 1892 and Atrichelaphinis Kraatz, 1898 (Coleoptera, Scarabaeidae, Cetoniinae)
Source: Zookeys. 2015 Feb 16;(482):91–142. doi: 10.3897/zookeys.482.8343 (PMC4337222; doi:10.3897/zookeys.482.8343)
Supplement: XML Treatment for Atrichelaphinis (Eugeaphinis) bomboesbergica [file zookeys.482.8343-treatment13.xml]

<!DOCTYPE tp:taxon-treatment
  PUBLIC "-//TaxonX//DTD Taxonomic Treatment Publishing DTD v0 20100105//EN" "tax-treatment-NSO.dtd">
<tp:taxon-treatment xmlns:tp="http://www.plazi.org/taxpub"><tp:treatment-meta><kwd-group><label>Taxon classification</label><kwd><named-content content-type="kingdom">Animalia</named-content></kwd><kwd><named-content content-type="order">Coleoptera</named-content></kwd><kwd><named-content content-type="family">Scarabaeidae</named-content></kwd></kwd-group><mixed-citation publication-type="journal"><person-group><name><surname>Rojkoff</surname><given-names>Sébastien</given-names></name><name><surname>Perissinotto</surname><given-names>Renzo</given-names></name></person-group><article-title>Review of the genera <italic><tp:taxon-name><tp:taxon-name-part taxon-name-part-type="genus">Anelaphinis</tp:taxon-name-part></tp:taxon-name></italic> Kolbe, 1892 and <italic><tp:taxon-name><tp:taxon-name-part taxon-name-part-type="genus">Atrichelaphinis</tp:taxon-name-part></tp:taxon-name></italic> Kraatz, 1898 (<tp:taxon-name><tp:taxon-name-part taxon-name-part-type="order">Coleoptera</tp:taxon-name-part></tp:taxon-name>, <tp:taxon-name><tp:taxon-name-part taxon-name-part-type="family">Scarabaeidae</tp:taxon-name-part></tp:taxon-name>, <tp:taxon-name><tp:taxon-name-part taxon-name-part-type="subfamily">Cetoniinae</tp:taxon-name-part></tp:taxon-name>)</article-title><source>Zookeys</source><day>16</day><month>2</month><year>2015</year><volume>2015</volume><issue>482</issue><fpage>91</fpage><lpage>142</lpage><pub-id pub-id-type="doi">10.3897/zookeys.482.8343</pub-id></mixed-citation></tp:treatment-meta><tp:nomenclature><tp:taxon-name>
                        <tp:taxon-name-part taxon-name-part-type="genus">Atrichelaphinis</tp:taxon-name-part>
                        (<tp:taxon-name-part taxon-name-part-type="subgenus">Eugeaphinis</tp:taxon-name-part>)
                        <tp:taxon-name-part taxon-name-part-type="species">bomboesbergica</tp:taxon-name-part>
                        <object-id xmlns:xlink="http://www.w3.org/1999/xlink" content-type="zoobank" xlink:type="simple">http://zoobank.org/CE128E12-51B9-4143-8AA3-72E301FBFCB0</object-id>
                    </tp:taxon-name><tp:taxon-status xmlns:xlink="http://www.w3.org/1999/xlink" xlink:type="simple">sp. n.</tp:taxon-status><xref ref-type="fig" rid="F12">Figure 12</xref></tp:nomenclature><tp:treatment-sec sec-type="Type specimens"><title>Type specimens.</title><p>Holotype male: <bold>South Africa</bold> EC, Hofmeyr, 28-XI-2011, R. Perissinotto &amp; L. Clennell leg (ISAM). Paratypes: 1♂, same data as holotype (ISAM, PCRP); 1♂, same data as holotype, but 10-XII-2011 (PCRP); 8♂ 3♀, same data as holotype, but 24-XII-2011 (TMSA, PCSR); 2♂ 1♀, same data as holotype, but 26-XII-2011 (PCRP); 8♀, same data as holotype, but 18-XII-2010 (PCRP, PCSR).</p></tp:treatment-sec><tp:treatment-sec sec-type="Description"><title>Description</title><p><bold>(n = 25).</bold> Size: length ♂, 9.4–11.7 mm; ♀, 10.1–12.8 mm; width ♂, 5.8–6.7 mm; ♀, 6.2 to 7.8 mm.</p><p><italic>Body.</italic> Dorsal surface slightly shiny, ground colour from ochraceous to light-brown, with many black/dark brown markings and small white maculae; scale-like setae present and particularly well developed on pronotum, more extensive in male than in female.</p><p><italic>Head.</italic> Anterior margin of clypeus sharply upturned, particularly in male, sligthly bilobed apically, anterior angles weakly rounded, lateral declivity visible from above; large crescent to horseshoe punctures, particularly dense on frons and vertex; scale-type setae particularly long and dense from frons to vertex; antennae with pedicel and flagellum reddish-brown, but clubs dark brown to black, club notably longer in male than in female.</p><p><italic>Pronotum.</italic> With black markings not covering more than half of total area and particularly developed on anterior part of disc, on both sides of medial line; anterior margin tectiform; disc moderately tuberculate in front; with scale-like setae and round punctures diffuse but widespread thoughout surface, setae more dense and longer on lateral margins; lateral margins and angles smoothly rounded with ante-scutellar arch relatively straight.</p><p><italic>Scutellum.</italic> With apex from weakly rounded to acute; lateral margins from straight to weakly concave, with shallow and narrow lateral grooves; prominent oblong medial black mark extending from base to middle of disc; exhibiting few fine punctures on apical half but no scale-like setae.</p><p><italic>Elytra.</italic> Weakly tricostate, with costae barely visible in apical part; sutural costa bulging out towards middle of elytral length; striae partly geminate and with coarse horseshoe sculpture; black marking most developed around humeral and apical calluses and in mid area of lateral half; apical sutural end virtually straight in male but curving outwards in female.</p><p><italic>Pygidium.</italic> Brown to reddish at centre, becoming dark brown to black towards lateral and lower margins; fine sculture and dense cover of scale-like setae throughout surface; exhibiting 2–3 pairs of depressed areas close to lateral margins.</p><p><italic>Underside.</italic> Dark brown to black with white scattered maculae, particularly on metasternum and lateral margins of abdominal sternites; densely covered with long white setae, replaced in mid area of metasternum and abdominal sternites by few scattered scale-like setae; coarse and scattered horseshoe sculpture throughout, except on central areas of sternum and abdominal sternites; abdominal sternites weakly concave at middle in male, slightly convex in female; mesosternal apophysis ochraceous, small and rounded, with no projections extending between mesocoxae.</p><p><italic>Legs.</italic> Tibia and femora light brown, with dark brown to black tips and joints; scattered white maculae present on both dorsal and ventral sides; tarsi dark brown to black; protibia unidentate but broadening remarkably towards apex, forming spade-like structure; numerous long setae throughout surface and scale-like setae at joints; metatibial spurs thin and acute in male, slightly enlarged and blunt in female.</p><p><italic>Aedeagus.</italic> Parameres virtually straight from base to apical convergence, forming then a perfectly round apex, with slight indent at centre (dorsal view); apical margin curving downwards, but no ventral folding or projections visible in lateral view.</p></tp:treatment-sec><tp:treatment-sec sec-type="Derivatio nominis"><title>Derivatio nominis.</title><p>The species is named after the Bamboesberg mountain range of the Eastern Cape Province of South Africa, where it was discovered on its south-western slopes.</p></tp:treatment-sec><tp:treatment-sec sec-type="Remarks"><title>Remarks.</title><p>This new species represents the southernmost extension of the genus distribution range in the Afrotropical Region. <italic><tp:taxon-name><tp:taxon-name-part taxon-name-part-type="genus">Atrichelaphinis</tp:taxon-name-part> <tp:taxon-name-part taxon-name-part-type="species">bamboesbergica</tp:taxon-name-part></tp:taxon-name></italic> appears to be restricted to a small area of the eastern Karoo semiarid region, where its larval stages develop exclusively in the dung middens of the antbear, <italic><tp:taxon-name><tp:taxon-name-part taxon-name-part-type="genus">Orycteropus</tp:taxon-name-part> <tp:taxon-name-part taxon-name-part-type="species">afer</tp:taxon-name-part></tp:taxon-name></italic> (Pallas, 1766). Adults have a relatively short life span (2–3 weeks) and appear to be unable to feed, as none has yet been observed either on fruits, flowers or sap flows.</p><fig id="F12" position="float" orientation="portrait"><label>Figure 12.</label><caption><p><tp:taxon-name><tp:taxon-name-part taxon-name-part-type="genus">Atrichelaphinis</tp:taxon-name-part> (<tp:taxon-name-part taxon-name-part-type="subgenus">Eugeaphinis</tp:taxon-name-part>) <tp:taxon-name-part taxon-name-part-type="species">bomboesbergica</tp:taxon-name-part></tp:taxon-name> sp. n.,  holotype male (ISAM). <bold>A</bold> Dorsal view <bold>B</bold> ventral view <bold>C</bold> parameres in dorsal view <bold>D</bold> parameres in lateral view.</p></caption><graphic xmlns:xlink="http://www.w3.org/1999/xlink" xlink:href="zookeys-482-091-g012.jpg" position="float" orientation="portrait" xlink:type="simple" id="oo_38522.jpg"/></fig></tp:treatment-sec></tp:taxon-treatment>
