# Supplementary material for: Review of the genera Anelaphinis Kolbe, 1892 and Atrichelaphinis Kraatz, 1898 (Coleoptera, Scarabaeidae, Cetoniinae)
Source: Zookeys. 2015 Feb 16;(482):91–142. doi: 10.3897/zookeys.482.8343 (PMC4337222; doi:10.3897/zookeys.482.8343)
Supplement: XML Treatment for Atrichelaphinis (Eugeaphinis) garnieri [file zookeys.482.8343-treatment14.xml]

<!DOCTYPE tp:taxon-treatment
  PUBLIC "-//TaxonX//DTD Taxonomic Treatment Publishing DTD v0 20100105//EN" "tax-treatment-NSO.dtd">
<tp:taxon-treatment xmlns:tp="http://www.plazi.org/taxpub"><tp:treatment-meta><kwd-group><label>Taxon classification</label><kwd><named-content content-type="kingdom">Animalia</named-content></kwd><kwd><named-content content-type="order">Coleoptera</named-content></kwd><kwd><named-content content-type="family">Scarabaeidae</named-content></kwd></kwd-group><mixed-citation publication-type="journal"><person-group><name><surname>Rojkoff</surname><given-names>Sébastien</given-names></name><name><surname>Perissinotto</surname><given-names>Renzo</given-names></name></person-group><article-title>Review of the genera <italic><tp:taxon-name><tp:taxon-name-part taxon-name-part-type="genus">Anelaphinis</tp:taxon-name-part></tp:taxon-name></italic> Kolbe, 1892 and <italic><tp:taxon-name><tp:taxon-name-part taxon-name-part-type="genus">Atrichelaphinis</tp:taxon-name-part></tp:taxon-name></italic> Kraatz, 1898 (<tp:taxon-name><tp:taxon-name-part taxon-name-part-type="order">Coleoptera</tp:taxon-name-part></tp:taxon-name>, <tp:taxon-name><tp:taxon-name-part taxon-name-part-type="family">Scarabaeidae</tp:taxon-name-part></tp:taxon-name>, <tp:taxon-name><tp:taxon-name-part taxon-name-part-type="subfamily">Cetoniinae</tp:taxon-name-part></tp:taxon-name>)</article-title><source>Zookeys</source><day>16</day><month>2</month><year>2015</year><volume>2015</volume><issue>482</issue><fpage>91</fpage><lpage>142</lpage><pub-id pub-id-type="doi">10.3897/zookeys.482.8343</pub-id></mixed-citation></tp:treatment-meta><tp:nomenclature><tp:taxon-name>
                        <tp:taxon-name-part taxon-name-part-type="genus">Atrichelaphinis</tp:taxon-name-part>
                        (<tp:taxon-name-part taxon-name-part-type="subgenus">Eugeaphinis</tp:taxon-name-part>)
                        <tp:taxon-name-part taxon-name-part-type="species">garnieri</tp:taxon-name-part>
                        <object-id xmlns:xlink="http://www.w3.org/1999/xlink" content-type="zoobank" xlink:type="simple">http://zoobank.org/8023917C-2959-465D-8EDC-A40BF9D631EC</object-id>
                    </tp:taxon-name><tp:taxon-status xmlns:xlink="http://www.w3.org/1999/xlink" xlink:type="simple">sp. n.</tp:taxon-status><xref ref-type="fig" rid="F13">Figures 13</xref><xref ref-type="fig" rid="F14">and 14</xref><!--PageBreak--><!--PageBreak--></tp:nomenclature><tp:treatment-sec sec-type="Type specimens"><title>Type specimens.</title><p>Holotype male: <bold>Tanzania</bold>, Mtandi Masasi reg., 19-III-2008 (IRSN). Paratypes: <bold>Tanzania</bold>, 2♂ 2♀, same data as HT (PCTG, PCSR, PCRP); 1♂ 1♀, same locality, but I-2006 (PCTG); 2♀, Morogoro reg., UIuguru Mts, M. Coache leg, IV-2006 (PCSR); <bold>Zimbabwe</bold>, 1♂, Rhod., Christon Bank, Dr. V. Allard don, 25-XI-1974 (MNHN).</p></tp:treatment-sec><tp:treatment-sec sec-type="Description"><title>Description</title><p><bold>(n = 10).</bold> Size: length ♂, 10.7–13.6 mm; ♀, 10.7–12.9 mm; width ♂, 6.1–7.4 mm; ♀, 6.2–7.4 mm.</p><p><italic>Body.</italic> Light brown mottle with dark marks from green to brown, dark color at times covering virtually entire surface; matt to shiny, white spots of tomentum scattered throughout; light pilisoty distributed on vertex, along lateral margins of pronotum, on mesepimeron, on elytra (mainly lateral margins and apex) and pygidium.</p><!--PageBreak--><!--PageBreak--><p><italic>Head.</italic> Clypeus slightly transverse, anterior margin strongly upturned in male, reborded and slightly bilobed and upturned in female; disc convex; sculpture scattered and superficial becoming striolated laterally and in front, few setae on frons and vertex.</p><p><italic>Pronotum.</italic> Transverse, lateral angles strongly rounded and from almost imperceptible to slightly discernible; lateral margin completely reborded; posterior margin concave in front of scutellum, laterally convex; anterior margin tuberculate at middle; punctuation sparse on disc, becoming denser and stronger laterally and in front; pilosity present on lateral and frontal margins.</p><p><italic>Scutellum.</italic> With very thin and short pilosity, occasional round puctures at base; apex acute.</p><p><italic>Elytra.</italic> With two pairs of striae between sutural costae; discolateral costae with horseshoe sculpture more or less complete and confluent, horseshoe sculpture also on lateral margins; apicosutural angle acute and moderately developed.</p><!--PageBreak--><p><italic>Pygidium.</italic> Parabolic, with upturned posterior margin.</p><p><italic>Underside.</italic> Shiny, generally with spots of white tomentum on abdomen and metasternum, sometimes also on metafemora; mesosternal apophysis transverse, compressed between the mesocoxae and with anterior margin slightly convex; median part of metaseternum and abdomen without pilosity and poorly sculpted.</p><p><italic>Legs.</italic> Protibiae from bi- to tridentate (third tooth sometimes drastically reduced); meso and metatibae with tranverse carina under middle of external side; metafemora and metatibiae strongly enlarged in both sexes; second meta-tarsomere longer than third and fourth; male metatibial spurs large and acute, especially upper one; protarsi (excluding claws) longer than protibiae (from joint to apex of apical tooth); metatarsi robust, especially in female; metatibial spurs slightly enlarged and blunt in male, strongly enlarged to spatuliform and blunt in female.</p><p><italic>Aedeagus.</italic> Less than twice as long as wide; width at base larger or equal to width at apex; lateral sides of parameres parallel to convergent, with apical margins showing sinuosity and/or hook-like projections.</p></tp:treatment-sec><tp:treatment-sec sec-type="Derivatio nominis"><title>Derivatio nominis.</title><p>The species is dedicated to the renowned French collector Thierry Garnier, who continues to contribute greatly to the knowledge of African entomofauna and brought to our attention several specimens of the type series.</p></tp:treatment-sec><tp:treatment-sec sec-type="Remarks"><title>Remarks.</title><p><tp:taxon-name><tp:taxon-name-part taxon-name-part-type="genus">Atrichelaphinis</tp:taxon-name-part> (<tp:taxon-name-part taxon-name-part-type="subgenus">Eugeaphinis</tp:taxon-name-part>) <tp:taxon-name-part taxon-name-part-type="species">garnieri</tp:taxon-name-part></tp:taxon-name> is very similar to <tp:taxon-name><tp:taxon-name-part taxon-name-part-type="genus">Atrichelaphinis</tp:taxon-name-part> (<tp:taxon-name-part taxon-name-part-type="subgenus">Eugeaphinis</tp:taxon-name-part>) <tp:taxon-name-part taxon-name-part-type="species">rhodesiana</tp:taxon-name-part></tp:taxon-name>, from which it can be separated by the shape of the aedeagus and some external differences. Its body is slightly larger and the dorsal black marking is also usually darker and more developed than in <tp:taxon-name><tp:taxon-name-part taxon-name-part-type="genus">Atrichelaphinis</tp:taxon-name-part> (<tp:taxon-name-part taxon-name-part-type="subgenus">Eugeaphinis</tp:taxon-name-part>) <tp:taxon-name-part taxon-name-part-type="species">rhodesiana</tp:taxon-name-part></tp:taxon-name> (except where forms of <tp:taxon-name><tp:taxon-name-part taxon-name-part-type="genus">Atrichelaphinis</tp:taxon-name-part> (<tp:taxon-name-part taxon-name-part-type="subgenus">Eugeaphinis</tp:taxon-name-part>) <tp:taxon-name-part taxon-name-part-type="species">rhodesiana</tp:taxon-name-part></tp:taxon-name> do not exhibit the typical colour pattern). The pilosity of <tp:taxon-name><tp:taxon-name-part taxon-name-part-type="genus">Atrichelaphinis</tp:taxon-name-part> (<tp:taxon-name-part taxon-name-part-type="subgenus">Eugeaphinis</tp:taxon-name-part>) <tp:taxon-name-part taxon-name-part-type="species">garnieri</tp:taxon-name-part></tp:taxon-name> is thinner and longer than that of <tp:taxon-name><tp:taxon-name-part taxon-name-part-type="genus">Atrichelaphinis</tp:taxon-name-part> (<tp:taxon-name-part taxon-name-part-type="subgenus">Eugeaphinis</tp:taxon-name-part>) <tp:taxon-name-part taxon-name-part-type="species">rhodesiana</tp:taxon-name-part></tp:taxon-name>, especially on the underside but more difficult to appreciate on the upperside due to wear. The pronotal tubercule is also more pronounced and larger in <tp:taxon-name><tp:taxon-name-part taxon-name-part-type="genus">Atrichelaphinis</tp:taxon-name-part> (<tp:taxon-name-part taxon-name-part-type="subgenus">Eugeaphinis</tp:taxon-name-part>) <tp:taxon-name-part taxon-name-part-type="species">garnieri</tp:taxon-name-part></tp:taxon-name> than in <tp:taxon-name><tp:taxon-name-part taxon-name-part-type="genus">Atrichelaphinis</tp:taxon-name-part> (<tp:taxon-name-part taxon-name-part-type="subgenus">Eugeaphinis</tp:taxon-name-part>) <tp:taxon-name-part taxon-name-part-type="species">rhodesiana</tp:taxon-name-part></tp:taxon-name>. The male metatibial spurs are larger and blunt in <tp:taxon-name><tp:taxon-name-part taxon-name-part-type="genus">Atrichelaphinis</tp:taxon-name-part> (<tp:taxon-name-part taxon-name-part-type="subgenus">Eugeaphinis</tp:taxon-name-part>) <tp:taxon-name-part taxon-name-part-type="species">garnieri</tp:taxon-name-part></tp:taxon-name>, especially the upper one, while in the female they are are spatuliform. Finally, apart form exhibiting sinuosity and/or hook-like projections, the mean ratio of length to width of the aedeagus of <tp:taxon-name><tp:taxon-name-part taxon-name-part-type="genus">Atrichelaphinis</tp:taxon-name-part> (<tp:taxon-name-part taxon-name-part-type="subgenus">Eugeaphinis</tp:taxon-name-part>) <tp:taxon-name-part taxon-name-part-type="species">garnieri</tp:taxon-name-part></tp:taxon-name> is 1.59 versus the 1.88 of <tp:taxon-name><tp:taxon-name-part taxon-name-part-type="genus">Atrichelaphinis</tp:taxon-name-part> (<tp:taxon-name-part taxon-name-part-type="subgenus">Eugeaphinis</tp:taxon-name-part>) <tp:taxon-name-part taxon-name-part-type="species">rhodesiana</tp:taxon-name-part></tp:taxon-name>. The two species appear to be cryptic and are sympatric in Zimbabwe, which represents the northernmost geographic limit of <tp:taxon-name><tp:taxon-name-part taxon-name-part-type="genus">Atrichelaphinis</tp:taxon-name-part> (<tp:taxon-name-part taxon-name-part-type="subgenus">Eugeaphinis</tp:taxon-name-part>) <tp:taxon-name-part taxon-name-part-type="species">rhodesiana</tp:taxon-name-part></tp:taxon-name> and the southernmost for <tp:taxon-name><tp:taxon-name-part taxon-name-part-type="genus">Atrichelaphinis</tp:taxon-name-part> (<tp:taxon-name-part taxon-name-part-type="subgenus">Eugeaphinis</tp:taxon-name-part>) <tp:taxon-name-part taxon-name-part-type="species">garnieri</tp:taxon-name-part></tp:taxon-name>. The two females from the Uluguru Mountains show less enlarged metatibial spurs and very sligth differences in the formation of subcoxite IX. However, it is likely that these constitute simple population variations.</p><fig id="F13" position="float" orientation="portrait"><label>Figure 13.</label><caption><p><tp:taxon-name><tp:taxon-name-part taxon-name-part-type="genus">Atrichelaphinis</tp:taxon-name-part> (<tp:taxon-name-part taxon-name-part-type="subgenus">Eugeaphinis</tp:taxon-name-part>) <tp:taxon-name-part taxon-name-part-type="species">garnieri</tp:taxon-name-part></tp:taxon-name> sp. n., holotype male (PCSR). <bold>A</bold> Dorsal view <bold>B</bold> ventral view <bold>C</bold> parameres in dorsal view <bold>D</bold> parameres in lateral view <bold>E</bold> apex of parameres.</p></caption><graphic xmlns:xlink="http://www.w3.org/1999/xlink" xlink:href="zookeys-482-091-g013.jpg" position="float" orientation="portrait" xlink:type="simple" id="oo_38523.jpg"/></fig><fig id="F14" position="float" orientation="portrait"><label>Figure 14.</label><caption><p><tp:taxon-name><tp:taxon-name-part taxon-name-part-type="genus">Atrichelaphinis</tp:taxon-name-part> (<tp:taxon-name-part taxon-name-part-type="subgenus">Eugeaphinis</tp:taxon-name-part>) <tp:taxon-name-part taxon-name-part-type="species">garnieri</tp:taxon-name-part></tp:taxon-name> sp. n., paratype male, Zimbabwe (MNHN). <bold>A</bold> Dorsal view <bold>B</bold> parameres in dorsal view.</p></caption><graphic xmlns:xlink="http://www.w3.org/1999/xlink" xlink:href="zookeys-482-091-g014.jpg" position="float" orientation="portrait" xlink:type="simple" id="oo_38524.jpg"/></fig></tp:treatment-sec></tp:taxon-treatment>
