# Supplementary material for: Review of the genera Anelaphinis Kolbe, 1892 and Atrichelaphinis Kraatz, 1898 (Coleoptera, Scarabaeidae, Cetoniinae)
Source: Zookeys. 2015 Feb 16;(482):91–142. doi: 10.3897/zookeys.482.8343 (PMC4337222; doi:10.3897/zookeys.482.8343)
Supplement: XML Treatment for Atrichelaphinis (Eugeaphinis) vermiculata [file zookeys.482.8343-treatment17.xml]

<!DOCTYPE tp:taxon-treatment
  PUBLIC "-//TaxonX//DTD Taxonomic Treatment Publishing DTD v0 20100105//EN" "tax-treatment-NSO.dtd">
<tp:taxon-treatment xmlns:tp="http://www.plazi.org/taxpub"><tp:treatment-meta><kwd-group><label>Taxon classification</label><kwd><named-content content-type="kingdom">Animalia</named-content></kwd><kwd><named-content content-type="order">Coleoptera</named-content></kwd><kwd><named-content content-type="family">Scarabaeidae</named-content></kwd></kwd-group><mixed-citation publication-type="journal"><person-group><name><surname>Rojkoff</surname><given-names>Sébastien</given-names></name><name><surname>Perissinotto</surname><given-names>Renzo</given-names></name></person-group><article-title>Review of the genera <italic><tp:taxon-name><tp:taxon-name-part taxon-name-part-type="genus">Anelaphinis</tp:taxon-name-part></tp:taxon-name></italic> Kolbe, 1892 and <italic><tp:taxon-name><tp:taxon-name-part taxon-name-part-type="genus">Atrichelaphinis</tp:taxon-name-part></tp:taxon-name></italic> Kraatz, 1898 (<tp:taxon-name><tp:taxon-name-part taxon-name-part-type="order">Coleoptera</tp:taxon-name-part></tp:taxon-name>, <tp:taxon-name><tp:taxon-name-part taxon-name-part-type="family">Scarabaeidae</tp:taxon-name-part></tp:taxon-name>, <tp:taxon-name><tp:taxon-name-part taxon-name-part-type="subfamily">Cetoniinae</tp:taxon-name-part></tp:taxon-name>)</article-title><source>Zookeys</source><day>16</day><month>2</month><year>2015</year><volume>2015</volume><issue>482</issue><fpage>91</fpage><lpage>142</lpage><pub-id pub-id-type="doi">10.3897/zookeys.482.8343</pub-id></mixed-citation></tp:treatment-meta><tp:nomenclature><tp:taxon-name>
                        <tp:taxon-name-part taxon-name-part-type="genus">Atrichelaphinis</tp:taxon-name-part>
                        (<tp:taxon-name-part taxon-name-part-type="subgenus">Eugeaphinis</tp:taxon-name-part>)
                        <tp:taxon-name-part taxon-name-part-type="species">vermiculata</tp:taxon-name-part>
                    </tp:taxon-name><tp:taxon-authority>(Fairmaire, 1894)</tp:taxon-authority><xref ref-type="fig" rid="F17">Figure 17</xref><tp:nomenclature-citation-list><tp:nomenclature-citation><tp:taxon-name><tp:taxon-name-part taxon-name-part-type="genus">Elaphinis</tp:taxon-name-part> <tp:taxon-name-part taxon-name-part-type="species">vermiculata</tp:taxon-name-part></tp:taxon-name><comment> Fairmaire, 1894: 653–654; <xref ref-type="bibr" rid="B40">Kraatz 1895a</xref>: 381; <xref ref-type="bibr" rid="B41">Kraatz 1895b</xref>: 384; <xref ref-type="bibr" rid="B55">Preiss 1902</xref>: 99; <xref ref-type="bibr" rid="B60">Schenkling 1921</xref>: 304; <xref ref-type="bibr" rid="B6">Antoine 1991</xref>: 2; <xref ref-type="bibr" rid="B7">Antoine 2002</xref>: 186.</comment></tp:nomenclature-citation><tp:nomenclature-citation><tp:taxon-name><tp:taxon-name-part taxon-name-part-type="genus">Anelaphinis</tp:taxon-name-part> <tp:taxon-name-part taxon-name-part-type="species">vermiculata</tp:taxon-name-part></tp:taxon-name><comment> (Fairmaire) Antoine, 2002: 186.</comment></tp:nomenclature-citation><tp:nomenclature-citation><tp:taxon-name><tp:taxon-name-part taxon-name-part-type="genus">Atrichelaphinis</tp:taxon-name-part> <tp:taxon-name-part taxon-name-part-type="species">vermiculata</tp:taxon-name-part></tp:taxon-name><comment> (Fairmaire) Kraatz, 1898: 220; <xref ref-type="bibr" rid="B60">Schenkling 1921</xref>: 304; <xref ref-type="bibr" rid="B7">Antoine 2002</xref>: 186.</comment></tp:nomenclature-citation></tp:nomenclature-citation-list></tp:nomenclature><tp:treatment-sec sec-type="Type specimen"><title>Type specimen.</title><p>Holotype not traced.</p></tp:treatment-sec><tp:treatment-sec sec-type="Redescription"><title>Redescription</title><p><bold>(n = 11).</bold> Size: length ♂, 12.1–13 mm; ♀, 10.7–13.9 mm; width ♂, 6.7–7.6 mm ♀, 6.1–7.9 mm.</p><p><italic>Body.</italic> Velutinous, from light brown with dark marks to dark green with dark brown areas, white small irregular spots scattered throughout, sometimes becoming confluent on lateral declivity of elytra, pronotum and pygidium; light pilosity usually present on vertex and lateral margins of pronotum, mesepimeron, elytral apex and pygidium; mesepimeron with sculpture and pilosity limited to anterior half, posterior half smooth.</p><p><italic>Head.</italic> With median vertical smooth carina extending from vertex to clypeal disc; clypeus clearly transverse, anterior margin reborded in both sexes but not strongly raised, slightly incised in the middle, more strongly punctate laterally and in front, where punctuation becomes confluent; disc exhibiting smooth areas.</p><p><italic>Pronotum.</italic> Octagonal; not tuberculate on anterior margin; lateral angles well marked but rounded; lateral margins completely reborded, with posterior half parallel; posterior angles rounded; sculpture of setigerous crescents, usually sparce and poorly pronounced on disc, but stronger in front and on lateral marginss; posterior margin from straight to slightly concave in front of scutellum, lateral edges convex.</p><p><italic>Scutellum.</italic> Not uniformly sculpted, laterally grooved, and with white tomentum.</p><p><italic>Elytra.</italic> With lateral margins almost straight and parallel, posthumeral emargination weak; sculpture of strong and well marked horseshoe punctures sometimes confluent, especially in apical half; space between vertical lines of punctuation of same width, appearing not geminate; sutural apex blunt.</p><p><italic>Pygidium.</italic> With white, small spots becoming confluent; light pilosity throughout.</p><p><italic>Underside.</italic> Shiny, with small white spots on postero-lateral angles of sternites and metasternum, sometimes on the mesepimeron and metepimeron, some apical spots also on femora; pilosity long and thin, extending throughout surface except middle of metasternum and abdomen; mesosternal apophysis transverse, anterior margin straight, strongly compressed between mesocoxae and not protruding in front in lateral view; abdomen concave in male, convex in female, last sternite less sculpted at middle in male.</p><p><italic>Legs.</italic> Metafemora sometimes with white spot of tomentum on underside close to joint; protibiae enlarged in female, meso- and metatibiae with transverse carina just after middle; metatibial spurs slender and more acute in male, larger and blunt in female.</p><p><italic>Aedeagus.</italic> Parameres converging regularly at apex, without lateral expansions or modifications; apex with marked incision at middle of downturning margin.</p></tp:treatment-sec><tp:treatment-sec sec-type="Remarks"><title>Remarks.</title><p>Most of the specimens analysed in this study originated from Erythrea (PCDC, PCSR, MNHN, MNHU). Although the type was not traced, all specimens match <xref ref-type="bibr" rid="B25">Fairmaire’s (1894)</xref> original description. The species has also been reported from Ethiopia, locality confirmed through the study of one female labelled "Abyssinie, Tigray, Alitiena" (close to the Erythrean border) and one couple labelled "Abyssinien" in the MNHN collections.</p><fig id="F17" position="float" orientation="portrait"><label>Figure 17.</label><caption><p><tp:taxon-name><tp:taxon-name-part taxon-name-part-type="genus">Atrichelaphinis</tp:taxon-name-part> (<tp:taxon-name-part taxon-name-part-type="subgenus">Eugeaphinis</tp:taxon-name-part>) <tp:taxon-name-part taxon-name-part-type="species">vermiculata</tp:taxon-name-part></tp:taxon-name> (Fairmaire, 1894), male, Erythrea (PCSR). <bold>A</bold> Dorsal view <bold>B</bold> ventral view <bold>C</bold> parameres in dorsal view <bold>D</bold> parameres in lateral view <bold>E</bold> apex of parameres.</p></caption><graphic xmlns:xlink="http://www.w3.org/1999/xlink" xlink:href="zookeys-482-091-g017.jpg" position="float" orientation="portrait" xlink:type="simple" id="oo_38527.jpg"/></fig></tp:treatment-sec><ref-list><ref id="B40"><mixed-citation xmlns:xlink="http://www.w3.org/1999/xlink" xlink:type="simple"><person-group><name name-style="western"><surname>Kraatz</surname><given-names>G</given-names></name></person-group> (<year>1895a</year>) <article-title>Neue exotische Cetoniden-Arten.</article-title><source>Deutsche Entomologische Zeitschrift</source><volume>39</volume>(<issue>2</issue>): <fpage>371</fpage>–<lpage>384</lpage>.</mixed-citation></ref><ref id="B41"><mixed-citation xmlns:xlink="http://www.w3.org/1999/xlink" xlink:type="simple"><person-group><name name-style="western"><surname>Kraatz</surname><given-names>G</given-names></name></person-group> (<year>1895b</year>) <article-title><tp:taxon-name><tp:taxon-name-part taxon-name-part-type="genus">Pachnoda</tp:taxon-name-part> <tp:taxon-name-part taxon-name-part-type="species">Fairmairei</tp:taxon-name-part> <tp:taxon-name-part taxon-name-part-type="authority">Raffray</tp:taxon-name-part> <tp:taxon-name-part taxon-name-part-type="infraspecific-rank">var.</tp:taxon-name-part> <tp:taxon-name-part taxon-name-part-type="variety">atra</tp:taxon-name-part></tp:taxon-name> Krtz.</article-title><source>Deutsche Entomologische Zeitschrift</source><volume>39</volume>(<issue>2</issue>): <fpage>384</fpage>.</mixed-citation></ref><ref id="B55"><mixed-citation xmlns:xlink="http://www.w3.org/1999/xlink" xlink:type="simple"><person-group><name name-style="western"><surname>Preiss</surname><given-names>P</given-names></name></person-group> (<year>1902</year>) <article-title>Wissenschaftliche Resultate der Reise Carlo Freiherrn v. Erlanger‘s durch Süd-Schoa, Galla und Somaliänder. <tp:taxon-name><tp:taxon-name-part taxon-name-part-type="family">Cetoniidae</tp:taxon-name-part></tp:taxon-name>.</article-title><source>Jahrbuch des Nassauischen Vereins für Naturkunde</source><volume>55</volume>: <fpage>93</fpage>–<lpage>111</lpage>.</mixed-citation></ref><ref id="B60"><mixed-citation xmlns:xlink="http://www.w3.org/1999/xlink" xlink:type="simple"><person-group><name name-style="western"><surname>Schenkling</surname><given-names>S</given-names></name></person-group> (<year>1921</year>) <chapter-title>Pars 72: <tp:taxon-name><tp:taxon-name-part taxon-name-part-type="family">Scarabaeidae</tp:taxon-name-part></tp:taxon-name>: <tp:taxon-name><tp:taxon-name-part taxon-name-part-type="subfamily">Cetoniinae</tp:taxon-name-part></tp:taxon-name>.</chapter-title> In: <person-group><name name-style="western"><surname>Schenkling</surname><given-names>S</given-names></name></person-group> (<role>Ed.</role>) <source>Coleopterum Catalogus.</source><publisher-name>W Junk</publisher-name>, <publisher-loc>Berlin</publisher-loc>, <size units="page">431 pp</size>.</mixed-citation></ref><ref id="B6"><mixed-citation xmlns:xlink="http://www.w3.org/1999/xlink" xlink:type="simple"><person-group><name name-style="western"><surname>Antoine</surname><given-names>P</given-names></name></person-group> (<year>1991</year>) <article-title>Révision des genres <italic><tp:taxon-name><tp:taxon-name-part taxon-name-part-type="genus">Dolichosthetus</tp:taxon-name-part></tp:taxon-name></italic> Kolbe et <italic><tp:taxon-name><tp:taxon-name-part taxon-name-part-type="genus">Dulcinea</tp:taxon-name-part></tp:taxon-name></italic> Péringuey (<tp:taxon-name><tp:taxon-name-part taxon-name-part-type="order">Coleoptera</tp:taxon-name-part></tp:taxon-name>, <tp:taxon-name><tp:taxon-name-part taxon-name-part-type="family">Cetoniidae</tp:taxon-name-part></tp:taxon-name>).</article-title><source>Revue française d’Entomologie (NS)</source><volume>13</volume>(<issue>1</issue>): <fpage>1</fpage>–<lpage>12</lpage>.</mixed-citation></ref><ref id="B7"><mixed-citation xmlns:xlink="http://www.w3.org/1999/xlink" xlink:type="simple"><person-group><name name-style="western"><surname>Antoine</surname><given-names>P</given-names></name></person-group> (<year>2002</year>) <article-title>Quelques espèces nouvelles ou peu connues de la famille des <tp:taxon-name><tp:taxon-name-part taxon-name-part-type="family">Cetoniidae</tp:taxon-name-part></tp:taxon-name> - X (<tp:taxon-name><tp:taxon-name-part taxon-name-part-type="order">Coleoptera</tp:taxon-name-part></tp:taxon-name> <tp:taxon-name><tp:taxon-name-part taxon-name-part-type="superfamily">Scarabaeoidea</tp:taxon-name-part></tp:taxon-name>).</article-title><source>Coléoptères</source><volume>8</volume>(<issue>11</issue>): <fpage>175</fpage>–<lpage>190</lpage>.</mixed-citation></ref><ref id="B25"><mixed-citation xmlns:xlink="http://www.w3.org/1999/xlink" xlink:type="simple"><person-group><name name-style="western"><surname>Fairmaire</surname><given-names>L</given-names></name></person-group> (<year>1894</year>) <article-title>Coléoptères de l’Afrique intertropicale et australe (3e note).</article-title><source>Annales de la Société Entomologique de Belgique</source><volume>38</volume>: <fpage>651</fpage>–<lpage>679</lpage>.</mixed-citation></ref></ref-list></tp:taxon-treatment>
