# Supplementary material for: Review of the genera Anelaphinis Kolbe, 1892 and Atrichelaphinis Kraatz, 1898 (Coleoptera, Scarabaeidae, Cetoniinae)
Source: Zookeys. 2015 Feb 16;(482):91–142. doi: 10.3897/zookeys.482.8343 (PMC4337222; doi:10.3897/zookeys.482.8343)
Supplement: XML Treatment for Atrichelaphinis (Eugeaphinis) bjornstadi [file zookeys.482.8343-treatment18.xml]

<!DOCTYPE tp:taxon-treatment
  PUBLIC "-//TaxonX//DTD Taxonomic Treatment Publishing DTD v0 20100105//EN" "tax-treatment-NSO.dtd">
<tp:taxon-treatment xmlns:tp="http://www.plazi.org/taxpub"><tp:treatment-meta><kwd-group><label>Taxon classification</label><kwd><named-content content-type="kingdom">Animalia</named-content></kwd><kwd><named-content content-type="order">Coleoptera</named-content></kwd><kwd><named-content content-type="family">Scarabaeidae</named-content></kwd></kwd-group><mixed-citation publication-type="journal"><person-group><name><surname>Rojkoff</surname><given-names>Sébastien</given-names></name><name><surname>Perissinotto</surname><given-names>Renzo</given-names></name></person-group><article-title>Review of the genera <italic><tp:taxon-name><tp:taxon-name-part taxon-name-part-type="genus">Anelaphinis</tp:taxon-name-part></tp:taxon-name></italic> Kolbe, 1892 and <italic><tp:taxon-name><tp:taxon-name-part taxon-name-part-type="genus">Atrichelaphinis</tp:taxon-name-part></tp:taxon-name></italic> Kraatz, 1898 (<tp:taxon-name><tp:taxon-name-part taxon-name-part-type="order">Coleoptera</tp:taxon-name-part></tp:taxon-name>, <tp:taxon-name><tp:taxon-name-part taxon-name-part-type="family">Scarabaeidae</tp:taxon-name-part></tp:taxon-name>, <tp:taxon-name><tp:taxon-name-part taxon-name-part-type="subfamily">Cetoniinae</tp:taxon-name-part></tp:taxon-name>)</article-title><source>Zookeys</source><day>16</day><month>2</month><year>2015</year><volume>2015</volume><issue>482</issue><fpage>91</fpage><lpage>142</lpage><pub-id pub-id-type="doi">10.3897/zookeys.482.8343</pub-id></mixed-citation></tp:treatment-meta><tp:nomenclature><tp:taxon-name>
                        <tp:taxon-name-part taxon-name-part-type="genus">Atrichelaphinis</tp:taxon-name-part>
                        (<tp:taxon-name-part taxon-name-part-type="subgenus">Eugeaphinis</tp:taxon-name-part>)
                        <tp:taxon-name-part taxon-name-part-type="species">bjornstadi</tp:taxon-name-part>
                        <object-id xmlns:xlink="http://www.w3.org/1999/xlink" content-type="zoobank" xlink:type="simple">http://zoobank.org/ACCEC445-F973-4AED-A334-875219242983</object-id>
                    </tp:taxon-name><tp:taxon-status xmlns:xlink="http://www.w3.org/1999/xlink" xlink:type="simple">sp. n.</tp:taxon-status><xref ref-type="fig" rid="F18">Figure 18</xref><!--PageBreak--><!--PageBreak--><!--PageBreak--></tp:nomenclature><tp:treatment-sec sec-type="Type specimens"><title>Type specimens.</title><p>Holotype male: <bold>Tanzania</bold>, Mbulu, Mamamisara, 2000 m, J. Kielland leg, (Bjørnstad 34728), 6-III-1981  (IRSN). Paratypes: <bold>Tanzania</bold>, 1♂, same data as HT (Bjørnstad 34727) (PCSR); 4♂ 1♀, Babati D., Mt. Kwaraha, 1850 m, J. Kielland leg, 30-IV-1987 (Bjørnstad 35080, PCTG; Bjørnstad 35077-35079 and 35081, PCSR, PCRP and IRSNB); 1♀, Ngorongoro Crater, 2200 m, J. Kielland leg, 14-II-1980, (Bjørnstad 35052, PCSR); 1♀ same data as above but 2300 m (Bjørnstad 41980, PCAB).</p></tp:treatment-sec><tp:treatment-sec sec-type="Description"><title>Description</title><p><bold>(n = 9).</bold> Size: length ♂, 13.6–14.6 mm; ♀, 12–15 mm; width ♂, 7.9–8.5 mm; ♀, 7.1–8.7 mm.</p><p><italic>Body.</italic> Velutinous, brown with green to dark green marks, with small white spots scattered throughout, sometimes becoming confluent on lateral declivity of elytra, pronotum and pygidium; light pilosity distributed on vertex, lateral margins of pronotum, apical part of elytra and pygidium; mesepimeron with sculpture and pilosity on whole surface.</p><p><italic>Head.</italic> Clypeus slightly transverse, almost as long as wide, anterior margin reborded and slightly incised at middle; disc convex, regularly punctated on entire surface, except few small smooth areas, punctures denser and confluent laterally and in front.</p><p><italic>Pronotum.</italic> Not tuberculate in front, with round and slightly detectable lateral angles; posterior half of lateral margins not parallel but convergent in front; posterior angles blunt; posterior margin strongly concave in front of scutellum, with lateral edges almost straight; sculpture of setigerous crescent punctures, almost absent on disc, denser in front and laterally.</p><p><italic>Scutellum.</italic> Unsculpted, laterally grooved, with white tomentum.</p><p><italic>Elytra.</italic> With lateral margins almost straight and parallel, posthumeral emargination weak; sculpture of thin and incomplete horseshoe punctures more developed laterally and at apex, sometimes confluent resulting in broken lines; lines of punctuation geminate; sutural apex acute.</p><p><italic>Pygidium.</italic> With small white spots scattered throughout, becoming confluent.</p><p><italic>Underside.</italic> Shiny, with white confluent tomentum laterally on anterior margin of sternites and on lateral sides of metasternum; pilosity long and thin; mesosternal apophysis transverse, anterior border slightly convex, strongly compressed between mesocoxae and not protruding in front in lateral view; abdomen concave in male, convex in female; last sternite less sculpted at middle in male.</p><!--PageBreak--><p><italic>Legs.</italic> Metafemora sometimes with white spots of tomentum on underside close to joint; meso- and metatibiae with transverse carina just after middle; metatibial spurs thinner and more acute in male, larger and blunt in female.</p><p><italic>Aedeagus.</italic> Parameres forming slight concavity at middle of lateral margins; without projections at apex, but with marked incision at middle of downturning frontal margin.</p><!--PageBreak--></tp:treatment-sec><tp:treatment-sec sec-type="Derivatio nominis"><title>Derivatio nominis.</title><p>This species is named after the Norwegian entomologist Anders Bjørnstad, who provided the type series for study.</p></tp:treatment-sec><tp:treatment-sec sec-type="Remarks"><title>Remarks.</title><p>This species is most closely related to <tp:taxon-name><tp:taxon-name-part taxon-name-part-type="genus">Atrichelaphinis</tp:taxon-name-part> (<tp:taxon-name-part taxon-name-part-type="subgenus">Eugeaphinis</tp:taxon-name-part>) <tp:taxon-name-part taxon-name-part-type="species">vermiculata</tp:taxon-name-part></tp:taxon-name>, from which it can be separated mainly by the shape of the clypeus. It has also a distinct pronotum, with lateral margins strongly diverging in a posterior direction and the lateral angles obliterated, which also allow easy separation from <tp:taxon-name><tp:taxon-name-part taxon-name-part-type="genus">Atrichelaphinis</tp:taxon-name-part> (<tp:taxon-name-part taxon-name-part-type="subgenus">Eugeaphinis</tp:taxon-name-part>) <tp:taxon-name-part taxon-name-part-type="species">vermiculata</tp:taxon-name-part></tp:taxon-name>. Its elytra exhibit visible but relatively shallow sculpture. The species has so far only been recorded from northern Tanzania.</p><fig id="F18" position="float" orientation="portrait"><label>Figure 18.</label><caption><p><tp:taxon-name><tp:taxon-name-part taxon-name-part-type="genus">Atrichelaphinis</tp:taxon-name-part> (<tp:taxon-name-part taxon-name-part-type="subgenus">Eugeaphinis</tp:taxon-name-part>) <tp:taxon-name-part taxon-name-part-type="species">bjornstadi</tp:taxon-name-part></tp:taxon-name> sp. n., holotype (PCSR). <bold>A</bold> Dorsal view <bold>B</bold> ventral view <bold>C</bold> parameres in dorsal view <bold>D</bold> parameres in lateral view <bold>E</bold> apex of parameres.</p></caption><graphic xmlns:xlink="http://www.w3.org/1999/xlink" xlink:href="zookeys-482-091-g018.jpg" position="float" orientation="portrait" xlink:type="simple" id="oo_38528.jpg"/></fig></tp:treatment-sec></tp:taxon-treatment>
